# Supplementary material for: Metabolic reprogramming in the spinal cord drives the transition to pain chronicity
Source: Cell Rep. Author manuscript; Available in PMC 2025 Dec 20. (PMC12717780; doi:10.1016/j.celrep.2025.116261)
Supplement: 2 [file NIHMS2113405-supplement-2.xlsx]

## Sheet: ST2
		Veh_SD		Veh_MD-1
	Compound Id	Mean	SEM	Mean	SEM	Log2 (FC)	P-value
	DG(18:1(11Z)/20:5(5Z,8Z,11Z,14Z,17Z)/0:0)	25000	6790	8090	1650	-1.63	0.0363
	5-Nonadecyl-1,3-benzenediol	256000	48600	91000	18200	-1.49	0.00848
	Isocaucalol isomer	1170000	295000	427000	73700	-1.45	0.0346
	(S)-Homostachydrine	1290000	110000	487000	42600	-1.41	2.29e-05
	Perillic acid	1140000	161000	445000	79900	-1.35	0.00206
	Palmitoylcarnitine	1290000	150000	510000	53900	-1.34	0.00044
	9-Decenoylcarnitine	11800	1850	5130	362	-1.2	0.00562
	Indole-3-methyl acetate	336000	71500	151000	16300	-1.16	0.0303
	(5Z,8Z)-Tetradecadienoylcarnitine	106000	16700	47600	4650	-1.15	0.00716
	3',4',5'-Trimethoxycinnamyl alcohol acetate	600000	66400	278000	39400	-1.11	0.000966
	Myristoylcarnitine	239000	30200	113000	17500	-1.08	0.0029
	Isolinderanolide	465000	77400	219000	16700	-1.08	0.0116
	DL-2-Aminooctanoic acid	117000	14300	55500	5350	-1.07	0.00195
	PI(16:0/18:2(9Z,12Z))	155000	25000	73600	10500	-1.07	0.0115
	3-Oxododecanoic acid	1660000	275000	798000	111000	-1.05	0.0137
	Linoleic acid	664000000	128000000	326000000	35400000	-1.03	0.0284
	Tetradecanedioic acid	42100	6590	20800	2620	-1.02	0.0113
	(2R,3R,4R)-2-Amino-4-hydroxy-3-methylpentanoic acid	379000	55600	191000	25200	-0.99	0.00927
	(10Z,12Z)-octadeca-10,12-dienoylcarnitine	290000	41000	147000	14500	-0.98	0.0072
	Podecdysone b isomer	462000	65800	238000	37700	-0.95	0.0108
	Stearoylcarnitine	145000	12500	76800	9410	-0.92	0.00055
	SM(d16:1/24:1(15Z))	762000	113000	405000	66500	-0.91	0.0168
	2-Cyclohexen-1-one, 3-(15-hydroxypentadecyl)-2,4,4-trimethyl-	32300	5560	17200	2440	-0.91	0.0281
	PG(16:0/18:2(9Z,12Z))	38700	5380	20600	2380	-0.91	0.00965
	N2-Acetylornithine	6950	1130	3730	420	-0.9	0.0216
	DL-Stachydrine	20200000	1890000	10900000	767000	-0.89	0.000685
	Proline betaine	2200000	146000	1230000	62200	-0.84	5.31e-05
	5-Dodecenoylcarnitine	47500	7270	26800	4010	-0.83	0.0259
	Octadeca-2,4,6,8-tetraenoic acid	205000	37100	119000	10000	-0.79	0.048
	PE(P-18:0/22:4(7Z,10Z,13Z,16Z))	33500	5740	19400	3070	-0.79	0.0494
	PE(20:2(11Z,14Z)/15:0)	388000	32200	231000	19300	-0.75	0.00091
	Adrenic acid	9050000	1510000	5460000	398000	-0.73	0.0439
	Tetracosahexaenoic acid	1660000	217000	1030000	137000	-0.69	0.0274
	4-Guanidinobutanoic acid	232000	28800	146000	20400	-0.68	0.0268
	9-Hexadecenoylcarnitine	185000	28900	116000	12900	-0.67	0.0496
	Ferulic acid 4-O-sulfate	1830000	175000	1180000	157000	-0.63	0.0151
	2-Methoxyestradiol-3-methylether	23100	2470	15400	1800	-0.58	0.0244
	PG(18:0/16:0)	46000	5310	31400	3480	-0.55	0.0371
	PC(18:2(9Z,12Z)/14:0)	1980000	210000	1410000	86400	-0.49	0.0283
	Argininosuccinic acid	4790	509	3470	342	-0.46	0.0496
	L-Carnitine	222000000	14000000	161000000	10600000	-0.46	0.00352
	PC(18:2(9Z,12Z)/16:1(9Z))	4590000	418000	3540000	236000	-0.37	0.0474
	Indoleacrylic acid	30100000	2460000	36900000	1980000	0.29	0.0491
	8-Hydroxyquinoline	2740000	264000	3440000	199000	0.33	0.0484
	1,5-Naphthalenediamine	2020000	184000	2610000	130000	0.37	0.0189
	Methylindole isomer	597000	52600	806000	52200	0.43	0.0134
	3-Indoleacetonitrile	623000	60500	862000	51600	0.47	0.00884
	PC(22:5(4Z,7Z,10Z,13Z,16Z)/16:0)	12600000	1670000	17700000	969000	0.48	0.0211
	D-(+)-Proline	24700000	1600000	34600000	2530000	0.49	0.00733
	PE(22:2(13Z,16Z)/18:1(11Z))	362000	34900	522000	41300	0.53	0.0109
	LysoPC(24:1(15Z)/0:0)	155000	21300	227000	21100	0.56	0.0287
	PE(18:2(9Z,12Z)/18:1(9Z))	161000	22100	240000	24700	0.58	0.0307
	Galactitol	891000	69400	1360000	162000	0.62	0.0267
	Cer(d18:1/24:1(15Z))	112000	15400	174000	14700	0.64	0.0106
	Elaidic acid	563000000	90700000	887000000	109000000	0.66	0.0393
	Deoxyadenosine monophosphate	2890	387	4600	451	0.67	0.0125
	3-Methylcrotonylglycine	54800	8340	88000	8730	0.68	0.0154
	Docosatrienoic acid	851000	131000	1370000	122000	0.69	0.011
	PC(18:2(9Z,12Z)/18:1(11Z))	31300000	4650000	50800000	2630000	0.7	0.00266
	Indole-3-carboxilic acid-sulphate isomer	713000	108000	1190000	162000	0.74	0.0307
	L-Allothreonine	6400000	448000	10900000	704000	0.76	0.000261
	LysoPC(P-18:0/0:0)	306000	37400	539000	48500	0.82	0.0024
	lysops(22:0)	5580000	813000	9830000	756000	0.82	0.00168
	LysoPC(18:1(9Z)/0:0)	54500000	7920000	96400000	10100000	0.82	0.00645
	Annoglabasin F	1220000	182000	2150000	231000	0.82	0.00746
	3-Hydroxybutyrylcarnitine	218000	17000	395000	45100	0.86	0.0066
	PC(18:1(9Z)/15:0)	247000	28700	453000	44900	0.87	0.00275
	DG(18:2(9Z,12Z)/18:3(6Z,9Z,12Z)/0:0)	42100	8440	77200	12900	0.88	0.0436
	Indoxyl sulfate	6870000	878000	12600000	1390000	0.88	0.00539
	LysoPC(22:1(13Z)/0:0)	300000	44300	562000	57400	0.91	0.00339
	5-Aminovaleric acid	53700000	4680000	101000000	11700000	0.91	0.00558
	PI(20:4(8Z,11Z,14Z,17Z)/18:1(9Z))	89700	17200	171000	24300	0.93	0.019
	PE(18:0/18:1(9Z))	306000	29800	595000	33100	0.96	1.62e-05
	LysoPE(0:0/18:1(11Z))	1010000	129000	2020000	199000	1.01	0.00132
	5-Hydroxyindole	115000	13200	231000	25800	1.01	0.0029
	N-Acetyltryptophan	322000	16100	660000	65400	1.04	0.00171
	Leu asp isomer	123000	10500	273000	31400	1.15	0.00234
	Pemoline	5260	588	12900	1150	1.29	0.000219
	Tiglylcarnitine	6700	717	17500	1440	1.39	8.75e-05
	PE(18:2(9Z,12Z)/24:1(15Z))	43900	8230	119000	25400	1.44	0.0253
	PE(16:0/18:1(9Z))	26400	3780	74200	14400	1.49	0.0154
	PC(18:1(9Z)/20:2(11Z,14Z))	1750000	436000	5630000	473000	1.69	3.15e-05
	PE(16:1(9Z)/22:0)	259000	26900	878000	77200	1.76	9.25e-05
	Cresol sulfate isomer	3840000	1150000	14100000	1560000	1.87	0.000201
	Guanosine	24400	7510	107000	27300	2.14	0.0226
	1-Pentanesulfenothioic acid	1770000	419000	13900000	2770000	2.98	0.00445
	Inosine	1310000	322000	11600000	2320000	3.15	0.00424
	2-(3,4-Dihydroxybenzoyloxy)-4,6-dihydroxybenzoate	32200	8810	396000	93700	3.62	0.008
	PC(18:1(9Z)/16:0)	702000	285000	15900000	2170000	4.5	0.000376
	Xanthine	1070000	462000	31700000	11700000	4.89	0.0404
	PE(18:0/22:1(13Z))	4410	938	248000	37200	5.81	0.000614
