# Supplementary material for: Metabolic reprogramming in the spinal cord drives the transition to pain chronicity
Source: Cell Rep. Author manuscript; Available in PMC 2025 Dec 20. (PMC12717780; doi:10.1016/j.celrep.2025.116261)
Supplement: 3 [file NIHMS2113405-supplement-3.xlsx]

## Sheet: ST4
		Form_SD		Veh_SD				Veh_MD-1		Veh_SD				Form_MD-1		Form_SD
	gene_name	Form_SD	SEM	Veh_SD	SEM	Log2 ([Form]/[Veh])	P-value	Veh_MD-1	SEM	Veh_SD	SEM	Log2 ([MD-1]/[SD])	P-value	Form_MD-1	SEM	Form_SD	SEM	Log2 ([MD-1]/[SD])	P-value
	Aco2	6022.79	266.188	6965.67	328.697	-0.20983	0.0486	6070.99	373.842	6965.67	328.697	-0.19833	0.1009	6933.61	281.924	6022.79	266.188	0.203176	0.04082
	Aldob	46.7507	3.25235	30.8333	4.88678	0.600501	0.0214	49.8244	3.48454	30.8333	4.88678	0.692363	0.0101	32.0235	3.14113	46.7507	3.25235	-0.545863	0.00862929
	Atp5h	4807.11	586.479	5531	303.066	-0.202371	0.306828	6776.44	859.992	5531	303.066	0.292988	0.219285	6837.75	396.02	4807.11	586.479	0.508352	0.0189669
	Atp5j	3266.23	250.322	3503.67	151.854	-0.101241	0.440167	4138.87	401.363	3503.67	151.854	0.240372	0.186261	4211.42	246.423	3266.23	250.322	0.366682	0.0226711
	Atp5j2	4212.31	400.427	4603.5	232.315	-0.128121	0.42258	5558.81	764.889	4603.5	232.315	0.272045	0.277776	5838.53	318.919	4212.31	400.427	0.470995	0.0104807
	Atp5k	1091.62	98.1474	1012.33	40.9468	0.108786	0.48131	1008.74	138.99	1012.33	40.9468	-0.00513597	0.981016	1485.59	97.6518	1091.62	98.1474	0.444563	0.0173832
	Atp5l	2076.84	177.532	2435.17	109.269	-0.229628	0.122536	3037	349.437	2435.17	109.269	0.318628	0.151581	2885.96	142.899	2076.84	177.532	0.474657	0.00564514
	Atp5md	3179.48	317.852	3535.83	170.482	-0.15326	0.353344	4489.13	554.442	3535.83	170.482	0.344387	0.151919	4179.99	221.108	3179.48	317.852	0.394708	0.0297063
	Atp5mpl	2202.34	230.246	2303.83	118.013	-0.064999	0.705825	2738.89	319.224	2303.83	118.013	0.249553	0.245938	2833.7	146.033	2202.34	230.246	0.363649	0.0475567
	Atp5o	3054.19	281.925	3419	176.878	-0.162784	0.303426	4006.97	467.633	3419	176.878	0.228937	0.28146	4233.4	220.67	3054.19	281.925	0.471027	0.00872467
	Atp5pb	6758.75	587.213	7417.33	276.481	-0.134145	0.343514	8649.91	757.143	7417.33	276.481	0.221785	0.174686	8210.81	428.26	6758.75	587.213	0.280768	0.0763058
	Cox10	200.167	4.36399	266	40.1315	-0.410222	0.162508	217.55	19.4875	266	40.1315	-0.290076	0.312336	248.861	30.8247	200.167	4.36399	0.314133	0.176329
	Cox11	261.344	13.0301	264.5	20.2924	-0.0173192	0.898907	300.188	18.9871	264.5	20.2924	0.182599	0.22815	309.509	33.8047	261.344	13.0301	0.244031	0.228761
	Cox15	344.84	11.0134	408.667	62.1158	-0.244998	0.355478	369.039	27.2466	408.667	62.1158	-0.14715	0.577779	392.59	47.1207	344.84	11.0134	0.187096	0.364843
	Cox18	237.268	9.652	259.167	32.329	-0.12736	0.540797	275.594	11.965	259.167	32.329	0.0886659	0.649654	275.73	29.1956	237.268	9.652	0.216733	0.256995
	Cox19	819.656	40.5071	669	44.4717	0.293012	0.0313927	807.774	41.1531	669	44.4717	0.271946	0.0451365	748.094	62.0754	819.656	40.5071	-0.131799	0.360667
	Cox20b	0.479795	0.210819	1	0.68313	-1.05951	0.494486	1.30934	0.749074	1	0.68313	0.388835	0.766578	1.02598	0.477261	0.479795	0.210819	1.09651	0.330558
	Cox4i1	12886.3	703.03	10365.2	467.772	0.314095	0.0158863	14144.6	1065.27	10365.2	467.772	0.448512	0.0144908	12743.1	869.995	12886.3	703.03	-0.0161221	0.900777
	Cox5a	2375.28	131.995	2066.83	143.675	0.200675	0.145193	2273.59	138.826	2066.83	143.675	0.137548	0.325137	2479.19	162.38	2375.28	131.995	0.061771	0.630675
	Cox5b	3732.52	348.761	3971.33	179.052	-0.0894719	0.560502	4300.64	600.895	3971.33	179.052	0.114926	0.618647	5265.69	286.645	3732.52	348.761	0.49647	0.00717966
	Cox6a1	7674.83	933.849	7804.33	466.284	-0.0241404	0.904587	8189.57	1187.06	7804.33	466.284	0.0695129	0.772026	10448.3	720.2	7674.83	933.849	0.445059	0.0420609
	Cox6a2	4.36135	1.21106	4.5	1.5864	-0.0451488	0.94608	4.65326	1.53659	4.5	1.5864	0.0483173	0.946045	6.78266	2.66354	4.36135	1.21106	0.637075	0.435302
	Cox6b1	4547.23	439.721	4906	224.555	-0.10956	0.489668	5492.88	832.25	4906	224.555	0.163016	0.52255	6315.53	347.169	4547.23	439.721	0.473915	0.0108905
	Cox6b2	29.1479	3.0948	35.3333	5.226	-0.277638	0.337854	30.2277	4.92612	35.3333	5.226	-0.22516	0.493437	44.1093	3.32332	29.1479	3.0948	0.597691	0.00814071
	Cox6c	5123.31	450.76	5793	324.515	-0.177233	0.258386	6391.68	858.31	5793	324.515	0.141885	0.536833	6914.88	210.714	5123.31	450.76	0.432628	0.00855515
	Cox6c2	3.40386	1.11555	5.66667	1.22927	-0.73533	0.20301	5.04691	1.97765	5.66667	1.22927	-0.167099	0.796568	6.49681	2.1551	3.40386	1.11555	0.932561	0.240536
	Cox7a1	77.7653	10.3505	76.1667	5.94652	0.0299667	0.896782	90.7925	12.9445	76.1667	5.94652	0.253413	0.338618	103.539	13.6382	77.7653	10.3505	0.412975	0.165326
	Cox7a2	3184.21	241.587	3474.5	139.475	-0.12587	0.328476	3869.19	460.811	3474.5	139.475	0.155228	0.444137	4096.29	224.313	3184.21	241.587	0.363383	0.0199965
	Cox7a2l	2525.96	211.884	2848.17	115.565	-0.173201	0.219838	3107.55	308.518	2848.17	115.565	0.125744	0.459354	3222.46	179.194	2525.96	211.884	0.351331	0.031507
	Cox7b	2543.95	687.591	3658.17	609.047	-0.524048	0.253391	3008.26	411.433	3658.17	609.047	-0.282192	0.400142	3807.93	170.431	2543.95	687.591	0.581936	0.128042
	Cox7b2	26.6075	4.50494	21.1667	2.98236	0.330036	0.341166	28.1328	1.47007	21.1667	2.98236	0.41046	0.0728111	25.0246	2.21234	26.6075	4.50494	-0.0884806	0.761329
	Cox7c	5224.9	405.012	3899.17	196.84	0.422239	0.0207885	6076.32	637.309	3899.17	196.84	0.640032	0.017389	4894.12	274.56	5224.9	405.012	-0.0943558	0.516401
	Cox8a	8747.99	530.653	6876.83	321.618	0.347207	0.0161227	9556.75	881.385	6876.83	321.618	0.474775	0.027383	8592.23	430.532	8747.99	530.653	-0.0259192	0.824476
	Cs	3006.67	136.421	3476.33	147.524	-0.166099	0.0415	3097.21	75.0093	3476.33	147.524	-0.166595	0.045	3439.12	148.629	3006.67	136.421	0.193872	0.058871
	Cyb5r3	1168.4	62.8378	1171.5	149.48	-0.00382851	0.98528	1208.32	47.9324	1171.5	149.48	0.0446416	0.822346	1370.73	146.757	1168.4	62.8378	0.230412	0.246846
	Dlat	1656.75	53.4089	1904.83	58.9753	-0.201317	0.013	1854.08	48.7815	1904.83	58.9753	-0.038963	0.5285	1781.05	32.7698	1656.75	53.4089	0.104372	0.084529
	Eno3	97.1227	4.32371	92	2.25995	0.0781751	0.3202	90.7065	7.77031	92	2.25995	-0.0204281	0.922074	85.2689	2.0379	97.1227	4.32371	-0.18779	0.0388344
	Gapdh	1562.96	671.308	1031.17	381.229	0.600003	0.510587	771.271	596.818	1031.17	381.229	-0.418969	0.722599	1031.17	637.062	1562.96	671.308	-0.600003	0.578281
	Hk3	30.1144	1.25831	21.5	2.33795	0.486119	0.0089	22.9846	3.48728	21.5	2.33795	0.0963281	0.7285	21.6572	2.63012	30.1144	1.25831	-0.47561	0.0186476
	Ldhd	256.278	5.02273	221.5	13.442	0.210401	0.0389	244.643	4.80795	221.5	13.442	-0.0565266	0.1372	234.874	7.84273	256.278	5.02273	-0.12582	0.0434162
	Mdh2	4209.45	156.471	4051.17	407.726	0.0552952	0.728618	4181.32	213.661	4051.17	407.726	0.0456219	0.784959	4625.81	364.994	4209.45	156.471	0.136072	0.330379
	Ndufa1	883.597	70.6893	950	40.1464	-0.10454	0.437899	1348.58	121.632	950	40.1464	0.505441	0.0204575	1130.52	71.1826	883.597	70.6893	0.355528	0.0335979
	Ndufa11	2062.27	196.598	2276.83	92.1547	-0.142793	0.355552	3311.9	298.278	2276.83	92.1547	0.540629	0.0163112	2959.79	187.579	2062.27	196.598	0.52126	0.00799645
	Ndufa2	1840.16	153.427	1913.67	83.8776	-0.0565051	0.685647	2891.91	288.437	1913.67	83.8776	0.595682	0.0180068	2461.69	139.937	1840.16	153.427	0.419813	0.0136246
	Ndufa3	2146.48	293.996	2143.67	172.634	0.00189347	0.993612	4044.52	614.429	2143.67	172.634	0.915889	0.0258051	3185.68	249.959	2146.48	293.996	0.569627	0.0230661
	Ndufa4	5076.73	463.191	5776.83	238.935	-0.186379	0.21848	8202.77	775.789	5776.83	238.935	0.505832	0.0246653	6587.01	285.671	5076.73	463.191	0.375725	0.0232062
	Ndufa5	1988.3	170.068	2137.17	80.2739	-0.104161	0.454166	3116.73	290.765	2137.17	80.2739	0.544334	0.0185824	2545.41	142.884	1988.3	170.068	0.35636	0.0316518
	Ndufa6	2600.37	168.821	2729.33	152.036	-0.0698304	0.582936	4169.55	434.333	2729.33	152.036	0.611343	0.0194391	3268.42	153.747	2600.37	168.821	0.329874	0.015285
	Ndufa7	1519.67	204.285	1621.33	79.4236	-0.0934204	0.657955	2781.45	349.879	1621.33	79.4236	0.778657	0.0200995	2244.82	175.563	1519.67	204.285	0.562842	0.0230378
	Ndufa9	2758.67	113.718	2928.33	137.994	-0.0861093	0.365855	4018.58	306.854	2928.33	137.994	0.456605	0.0144079	3346.74	238.697	2758.67	113.718	0.278786	0.0606637
	Ogdh	2465.52	107.825	3362.67	367.909	-0.447715	0.0427	2804.64	114.731	3362.67	367.909	-0.261788	0.177	2881.49	152.475	2465.52	107.825	0.224926	0.052544
	Pfkfb2	963.602	48.5563	810.5	14.0462	0.249626	0.0128	839.263	21.7453	810.5	14.0462	0.0549134	0.3037	887.993	67.9909	963.602	48.5563	-0.11789	0.388944
	Pgm2	215.116	10.2873	191	9.7707	0.171541	0.120097	166.935	12.0157	191	9.7707	-0.194286	0.152525	203.76	15.3464	215.116	10.2873	-0.0782406	0.554463
	Pgm5	389.117	42.2916	391.167	42.9056	-0.00758075	0.973525	319.471	18.8344	391.167	42.9056	-0.292097	0.170729	315.25	32.3306	389.117	42.2916	-0.303704	0.197422
	Pink1	5177.86	101.162	6116.83	358.405	-0.24043	0.03	6058.73	405.911	6116.83	358.405	-0.0137694	0.9139	5764.31	218.166	5177.86	101.162	0.154792	0.03643
	Pmm2	420.844	17.1219	386.333	28.792	0.123439	0.332534	381.583	31.153	386.333	28.792	-0.0178505	0.913061	382.99	43.5633	420.844	17.1219	-0.135978	0.447224
	Sdha	9743.38	350.36	10132.8	785.5	-0.056544	0.664554	11273.9	554.213	10132.8	785.5	0.153953	0.265648	10861.4	924.905	9743.38	350.36	0.156721	0.29883
	Sdhb	5205.81	339.33	4029.17	139.611	0.369641	0.0160194	5547.96	413.251	4029.17	139.611	0.461475	0.0126777	4876.56	296.336	5205.81	339.33	-0.0942596	0.481945
	Sdhc	2044.94	90.3923	2043.33	165.288	0.00113149	0.993425	2218.16	181.337	2043.33	165.288	0.11844	0.492562	2154.41	184.723	2044.94	90.3923	0.075234	0.610405
	Sdhd	3070.04	102.146	2464.5	103.891	0.316964	0.00196167	3281.78	245.035	2464.5	103.891	0.413183	0.0189157	2819.15	165.861	3070.04	102.146	-0.122999	0.232425
	Suclg2	622.669	30.1427	598.167	22.603	0.0579184	0.531249	703.756	48.7196	598.167	22.603	0.234527	0.0896861	658.165	45.6659	622.669	30.1427	0.0799833	0.533342
	Uqcrc2	6227.55	380.154	5125.5	299.065	0.280971	0.0472924	6743.89	400.88	5125.5	299.065	0.395888	0.00986993	5614.11	309.24	6227.55	380.154	-0.149607	0.240279
	Uqcrfs1	3841.11	182.543	3290.5	155.946	0.223217	0.0453563	4273.31	300.35	3290.5	155.946	0.377046	0.0211476	3783.73	225.901	3841.11	182.543	-0.0217166	0.847498
	Uqcrq	6588.86	450.87	4593.83	242.258	0.52033	0.00495442	7354.52	867.479	4593.83	242.258	0.678932	0.0231835	6225.79	432.004	6588.86	450.87	-0.0817713	0.573839
