# Supplementary material for: Metabolic reprogramming in the spinal cord drives the transition to pain chronicity
Source: Cell Rep. Author manuscript; Available in PMC 2025 Dec 20. (PMC12717780; doi:10.1016/j.celrep.2025.116261)
Supplement: 4 [file NIHMS2113405-supplement-4.xlsx]

## Sheet: ST5
		Form_SD		Veh_SD				Veh_MD-1		Veh_SD				Form_MD-1		Form_SD
	gene_name	Mean	SEM	Mean	SEM	Log2 (FC)	P-value	Mean	SEM	Mean	SEM	Log2 (FC)	P-value	Mean	SEM	Mean	SEM	Log2 (FC)	P-value
	Cacna1a	1849.29	65.5456	1815.17	377.811	0.0268687	0.932358	1385.63	122.542	1815.17	377.811	-0.389565	0.320767	1509.42	216.96	1849.29	65.5456	-0.292981	0.185164
	Cacna1b	1343.88	66.7949	1817.83	336.344	-0.43582	0.221428	1312.66	145.103	1817.83	336.344	-0.469723	0.211525	1405.09	232.871	1343.88	66.7949	0.0642599	0.809215
	Cacna1c	1037.01	37.3465	1014.17	169.995	0.0321336	0.900268	814.486	68.6455	1014.17	169.995	-0.316333	0.314304	884.669	111.868	1037.01	37.3465	-0.229219	0.243233
	Cacna1d	789.928	43.6649	849.333	106.446	-0.10461	0.622378	677.522	66.639	849.333	106.446	-0.326064	0.20677	754.202	97.2103	789.928	43.6649	-0.0667705	0.747346
	Cacna1e	2703.92	133.572	2863.33	380.099	-0.0826428	0.705567	2311.46	185.905	2863.33	380.099	-0.308889	0.231954	2397.72	233.041	2703.92	133.572	-0.173387	0.287426
	Cacna1f	12.7154	1.09545	11.8333	2.53531	0.103716	0.759034	10.5014	1.57056	11.8333	2.53531	-0.172272	0.666528	9.31947	2.04396	12.7154	1.09545	-0.448253	0.182921
	Cacna1i	851.568	28.9629	717.833	157.267	0.246472	0.438802	502.715	48.7556	717.833	157.267	-0.513909	0.239586	556.661	81.6393	851.568	28.9629	-0.613321	0.0135717
	Cacna2d2	1110.62	39.7347	1049.67	223.88	0.0814345	0.798741	814.502	77.715	1049.67	223.88	-0.365941	0.358248	872.874	129.051	1110.62	39.7347	-0.347521	0.129273
	Cacna2d3	1336.63	49.2265	1126.33	125.343	0.246969	0.165556	1189.62	66.5267	1126.33	125.343	0.0788724	0.668002	1120.22	110.274	1336.63	49.2265	-0.254815	0.116749
	Cacnb1	438.864	23.83	559.333	104.054	-0.349935	0.305713	432.126	40.3333	559.333	104.054	-0.372256	0.294777	479.869	80.5876	438.864	23.83	0.128867	0.643287
	Cacnb2	975.16	54.953	864.333	81.9149	0.17405	0.291112	832.964	42.1975	864.333	81.9149	-0.0533329	0.742896	868.592	72.2819	975.16	54.953	-0.16696	0.269611
	Cacnb3	466.802	13.2455	437.833	79.5602	0.0924296	0.733396	349.346	34.2215	437.833	79.5602	-0.325725	0.341944	352.315	59.2805	466.802	13.2455	-0.405947	0.112875
	Cacnb4	5507.61	404.183	5016.5	276.236	0.134744	0.342469	5127.09	279.954	5016.5	276.236	0.0314583	0.784304	5176.89	276.084	5507.61	404.183	-0.0893406	0.516555
	Cacng1	2.62362	0.421637	2.16667	0.909823	0.276081	0.662313	2.04562	0.614636	2.16667	0.909823	-0.0829376	0.914696	2.07711	0.67082	2.62362	0.421637	-0.336978	0.508919
	Cacng2	649.549	50.5131	1046.17	239.228	-0.687602	0.160916	718.982	76.6105	1046.17	239.228	-0.541085	0.240389	816.874	145.668	649.549	50.5131	0.330674	0.318279
	Cacng3	205.862	4.95311	195.5	35.8327	0.0745074	0.785618	167.843	12.1892	195.5	35.8327	-0.220056	0.491877	161.141	25.9354	205.862	4.95311	-0.353351	0.14711
	Cacng4	483.738	8.8572	429.833	97.0908	0.170448	0.603767	344.078	35.1154	429.833	97.0908	-0.32104	0.43661	318.643	36.9483	483.738	8.8572	-0.602283	0.00575803
	Cacng5	303.507	8.38418	269.833	61.3625	0.169662	0.609185	187.185	12.7384	269.833	61.3625	-0.527601	0.240129	192.86	22.4603	303.507	8.38418	-0.654177	0.00311922
	Cacng6	1.91279	0.988826	1.5	0.428174	0.350718	0.713332	1.63276	0.945751	1.5	0.428174	0.122349	0.901858	0.499528	0.223607	1.91279	0.988826	-1.93704	0.216922
	Cacng7	2468.5	54.8067	2187.17	401.495	0.174572	0.517377	1908.9	127.582	2187.17	401.495	-0.19632	0.533442	1798.52	258.647	2468.5	54.8067	-0.456828	0.0483734
	Cacng8	372.155	11.2536	314.167	47.9329	0.244373	0.286921	250.449	16.943	314.167	47.9329	-0.327013	0.255073	256.495	38.102	372.155	11.2536	-0.536973	0.0276511
	Cept1	1682.52	90.0664	1424.5	78.9834	0.240171	0.0571428	1336.51	124.225	1424.5	78.9834	-0.0919865	0.565645	1507.99	91.6913	1682.52	90.0664	-0.157996	0.204347
	Cers5	1055.46	29.1235	883.5	63.4706	0.256567	0.0432357	825.916	64.1756	883.5	63.4706	-0.0972344	0.53783	912.698	59.2331	1055.46	29.1235	-0.209659	0.0658204
	Dnah10	78.5748	7.44498	76.1667	13.3202	0.0449066	0.878592	75.4542	9.54289	76.1667	13.3202	-0.0135581	0.966263	83.9358	19.9293	78.5748	7.44498	0.0952202	0.808983
	Dnah2	118.687	7.4822	101.667	13.5245	0.223321	0.303622	109.569	10.1915	101.667	13.5245	0.107995	0.651495	110.295	23.9263	118.687	7.4822	-0.105806	0.749232
	Dnah6	118.917	14.9041	124.5	13.4654	-0.0661857	0.786783	108.136	16.6862	124.5	13.4654	-0.203302	0.463738	115.571	22.8465	118.917	14.9041	-0.0411747	0.905193
	Dnah7a	187.219	16.9686	147.167	14.2722	0.347276	0.101878	157.011	7.67101	147.167	14.2722	0.0934121	0.56105	148.182	11.52	187.219	16.9686	-0.337356	0.0901438
	Dnah7b	376.291	25.5782	342.167	36.0374	0.137149	0.459765	387.698	45.9251	342.167	36.0374	0.180233	0.454478	322.53	61.7445	376.291	25.5782	-0.222415	0.44889
	Dnah7c	40.3152	3.60015	35.5	2.83725	0.183505	0.319531	33.2108	4.37226	35.5	2.83725	-0.0961645	0.671377	30.344	4.59468	40.3152	3.60015	-0.409914	0.120132
	Dync1h1	10778.1	262.488	8821.67	1743.59	0.28898	0.31561	7444.94	627.773	8821.67	1743.59	-0.244791	0.484413	7413.48	1185.76	10778.1	262.488	-0.53988	0.0355926
	Dync1i2	4313.15	325.228	3894.83	226.51	0.14718	0.31894	4132.91	192.085	3894.83	226.51	0.085596	0.441887	4047.38	265.125	4313.15	325.228	-0.0917534	0.541261
	Dync1li1	1172.92	40.9797	1347.67	160.52	-0.200358	0.33453	1301.66	55.5672	1347.67	160.52	-0.0501113	0.79533	1342.31	124.971	1172.92	40.9797	0.194607	0.244743
	Dync2h1	1728.66	135.922	1904.33	91.6423	-0.139629	0.312504	1870.28	76.6203	1904.33	91.6423	-0.0260337	0.781565	2001.74	159.401	1728.66	135.922	0.2116	0.222297
	Dync2li1	348.041	17.9011	287.667	15.1386	0.274861	0.0282034	355.567	17.4007	287.667	15.1386	0.305722	0.014973	315.852	27.977	348.041	17.9011	-0.14001	0.359216
	Dynll1	4068.87	263.063	3360.33	129.624	0.276023	0.0449882	3836.81	295.772	3360.33	129.624	0.191303	0.184493	4162.98	244.634	4068.87	263.063	0.0329905	0.798673
	Dynll2	10894.9	236.244	13689.7	1996.08	-0.329439	0.221598	13604.5	731.063	13689.7	1996.08	-0.00900292	0.96928	13476.7	1549.76	10894.9	236.244	0.306822	0.157886
	Dynlrb1	5467.82	380.663	3959.17	246.983	0.465768	0.00948927	5531.97	522.332	3959.17	246.983	0.482596	0.0291557	4554.11	262.932	5467.82	380.663	-0.263796	0.0801098
	Dynlt1a	60.1754	9.27152	49.6667	13.3008	0.276895	0.533194	68.6001	10.622	49.6667	13.3008	0.465933	0.293265	79.8127	11.8587	60.1754	9.27152	0.407446	0.222918
	Dynlt1b	269.214	16.6081	171.167	18.3892	0.653352	0.00275441	240.561	32.738	171.167	18.3892	0.491001	0.10239	189.022	27.9007	269.214	16.6081	-0.510202	0.0382069
	Dynlt1c	123.631	9.27242	98.5	13.0096	0.327848	0.15001	121.532	14.5406	98.5	13.0096	0.303146	0.26545	89.409	10.7747	123.631	9.27242	-0.467552	0.0373549
	Dynlt1f	148.19	7.43714	83.5	11.0687	0.827602	0.000983145	133.646	20.7676	83.5	11.0687	0.678564	0.067365	102.726	5.56577	148.19	7.43714	-0.528648	0.000785507
	Dynlt3	5307.91	271.972	4605.17	230.003	0.204891	0.0775579	5529.9	421.306	4605.17	230.003	0.263999	0.0914416	4873.49	244.933	5307.91	271.972	-0.123188	0.262982
	Dynlt4	30.7383	4.12647	21.6667	2.49889	0.504558	0.0957957	33.5714	4.03939	21.6667	2.49889	0.631754	0.0354523	31.6121	6.55617	30.7383	4.12647	0.0404404	0.912832
	Dynlt5	15.427	2.23109	11.5	1.08781	0.42382	0.156173	15.3994	1.2561	11.5	1.08781	0.421241	0.0413579	13.8729	3.05141	15.427	2.23109	-0.153182	0.690443
	Fdft1	3910.76	275.37	3285.17	189.694	0.251483	0.0946342	3352.99	244.933	3285.17	189.694	0.0294837	0.83137	3944.81	220.925	3910.76	275.37	0.0125076	0.925153
	Gabarap	5135.56	344.466	4009.67	158.674	0.357038	0.020742	4162.82	487.207	4009.67	158.674	0.0540803	0.775016	4631.34	243.336	5135.56	344.466	-0.149092	0.262436
	Gabarapl1	8404.53	280.346	8191	546.981	0.0371277	0.737885	8271.7	477.625	8191	546.981	0.0141448	0.913746	8808.09	701.75	8404.53	280.346	0.0676613	0.610937
	Gabarapl2	4210.54	196.783	3382.67	168.298	0.315844	0.00982098	4102.22	317.672	3382.67	168.298	0.278243	0.0821951	3962.85	193.88	4210.54	196.783	-0.0874653	0.391008
	Gabbr1	6619.17	65.2594	8200.83	1128.77	-0.30912	0.220347	7188.03	408.884	8200.83	1128.77	-0.190174	0.429792	7486.85	805.16	6619.17	65.2594	0.177708	0.331245
	Gabbr2	810.51	34.49	1546.67	407.051	-0.932261	0.130581	911.147	89.3087	1546.67	407.051	-0.763406	0.182709	1170.01	193.343	810.51	34.49	0.529619	0.123191
	Gabra1	2204.28	156.944	2034	84.1126	0.11599	0.368143	1926.44	147.269	2034	84.1126	-0.0783859	0.543745	2035.58	83.2716	2204.28	156.944	-0.114868	0.371529
	Gabra2	5864.94	591.462	5688.33	177.618	0.0441095	0.784684	5759.45	250.627	5688.33	177.618	0.0179256	0.822084	6352.01	420.461	5864.94	591.462	0.115099	0.518901
	Gabra3	4498.78	292.775	4143.33	190.773	0.118741	0.336844	3950.9	260.168	4143.33	190.773	-0.0686094	0.565295	4354.22	268.135	4498.78	292.775	-0.0471179	0.723412
	Gabra5	1092.77	84.435	1163.83	73.1038	-0.0908954	0.539164	1087.2	55.8365	1163.83	73.1038	-0.098265	0.425574	1116.86	72.2683	1092.77	84.435	0.0314556	0.832875
	Gabrb1	2812.09	187.55	3071.5	173.287	-0.127301	0.333768	2721	138.747	3071.5	173.287	-0.174804	0.146898	3135.54	220.253	2812.09	187.55	0.157072	0.290309
	Gabrb2	1039.76	49.1716	1126.17	65.4673	-0.115176	0.317953	1143.45	51.4935	1126.17	65.4673	0.0219768	0.839981	1171.91	74.2251	1039.76	49.1716	0.172613	0.173121
	Gabrb3	3371.73	170.759	3648.67	283.808	-0.113881	0.426777	3580.91	175.416	3648.67	283.808	-0.0270441	0.843937	3608.54	257.329	3371.73	170.759	0.0979285	0.463519
	Gabrd	12.6283	1.24944	18.3333	2.36173	-0.537804	0.0670728	15.2636	3.23951	18.3333	2.36173	-0.26437	0.463162	13.5628	3.48728	12.6283	1.24944	0.102986	0.808924
	Gabre	25.9362	3.85069	36	6.57774	-0.473032	0.222942	31.2615	3.93065	36	6.57774	-0.20361	0.553172	27.4751	5.15105	25.9362	3.85069	0.0831586	0.816096
	Gabrg1	2573.63	128.641	2085	93.7141	0.30376	0.0131129	2116.93	212.923	2085	93.7141	0.0219239	0.894778	2190.95	78.2759	2573.63	128.641	-0.232253	0.0337936
	Gabrg2	4105.74	279.485	3434.17	158.479	0.257681	0.0703687	3257.83	348.199	3434.17	158.479	-0.076049	0.658853	3766.54	165.757	4105.74	279.485	-0.124401	0.326588
	Gabrg3	322.385	20.1385	401.667	43.9232	-0.317212	0.144772	337.553	14.9904	401.667	43.9232	-0.250885	0.215242	337.362	25.3396	322.385	20.1385	0.0655116	0.653974
	Gabrr1	2.49107	0.307318	4.33333	0.843274	-0.79871	0.0836599	2.65547	0.881917	4.33333	0.843274	-0.706508	0.199191	3.68364	1.53659	2.49107	0.307318	0.564365	0.478537
	Gabrr2	23.2228	3.3032	18.3333	3.4801	0.341074	0.332269	24.0512	6.71648	18.3333	3.4801	0.391641	0.472778	23.0794	2.10819	23.2228	3.3032	-0.0089347	0.971659
	Gria1	1629.8	72.458	2079.67	332.989	-0.351661	0.239319	1626.94	154.201	2079.67	332.989	-0.354191	0.256848	1894.39	328.467	1629.8	72.458	0.217045	0.464107
	Gria2	10656.4	688.249	9040.5	548.98	0.23725	0.0977814	9480.57	333.569	9040.5	548.98	0.0685717	0.512087	9029.19	617.66	10656.4	688.249	-0.239056	0.109321
	Gria3	3332.56	175.081	2907.17	202.269	0.197015	0.143517	3360.92	117.79	2907.17	202.269	0.209242	0.0883563	3478.57	222.593	3332.56	175.081	0.0618656	0.617954
	Gria4	6015.72	349.75	5403.5	217.686	0.154844	0.173918	6148.32	199.991	5403.5	217.686	0.186297	0.0305595	6175.42	415.561	6015.72	349.75	0.0377983	0.774934
	Grid1	735.298	16.4149	556.833	120.329	0.401084	0.199596	552.613	38.2914	556.833	120.329	-0.0109767	0.97442	447.365	66.803	735.298	16.4149	-0.716878	0.00671886
	Grid2	463.68	10.1314	426	48.4967	0.122277	0.478606	403.368	22.1219	426	48.4967	-0.0787561	0.683897	397.008	44.2478	463.68	10.1314	-0.22396	0.196429
	Grid2ip	180.248	8.90942	171.167	35.9179	0.0745801	0.814875	159.875	14.2961	171.167	35.9179	-0.0984587	0.779256	141.293	23.8155	180.248	8.90942	-0.35129	0.173545
	Grifin	17.4044	2.17051	11.8333	0.749074	0.556593	0.0502758	14.536	3.32332	11.8333	0.749074	0.296777	0.460379	20.6947	3.31076	17.4044	2.17051	0.249808	0.428302
	Grik1	308.817	13.9102	298.667	41.9831	0.0482166	0.825996	260.484	19.3018	298.667	41.9831	-0.197343	0.435782	291.352	36.2084	308.817	13.9102	-0.0839911	0.667267
	Grik2	1916.79	127.387	1576.67	65.727	0.281818	0.0471324	1572.98	82.0453	1576.67	65.727	-0.00337462	0.972769	1667.22	115.86	1916.79	127.387	-0.201254	0.17812
	Grik3	795.646	22.8064	603.333	137.413	0.399171	0.223028	603.062	44.4998	603.333	137.413	-0.000650118	0.998559	476.932	73.0815	795.646	22.8064	-0.738341	0.00600098
	Grik4	402.72	10.4033	357.667	51.6409	0.17116	0.428688	351.245	26.6079	357.667	51.6409	-0.0261382	0.914887	339.105	48.6317	402.72	10.4033	-0.248045	0.252539
	Grik5	1333.02	47.5881	1252	228.091	0.090459	0.74113	1014.46	96.0086	1252	228.091	-0.303518	0.370394	1044.68	148.816	1333.02	47.5881	-0.351627	0.114413
	Grin1	2051.15	76.4686	2773.83	575.076	-0.435446	0.266284	2020.49	181.083	2773.83	575.076	-0.457174	0.258148	2339.66	340.628	2051.15	76.4686	0.189865	0.442912
	Grin2a	1073.12	57.7382	1388.5	183.981	-0.37172	0.153251	1214.66	78.1522	1388.5	183.981	-0.192973	0.414349	1349.77	135.52	1073.12	57.7382	0.33091	0.103962
	Grin2b	606.632	23.9731	912.167	160.819	-0.588477	0.11654	713.205	66.8734	912.167	160.819	-0.35498	0.292602	834.184	103.721	606.632	23.9731	0.459544	0.0802795
	Grin2c	308.542	19.7733	400.333	53.4563	-0.375733	0.155744	310.722	27.3252	400.333	53.4563	-0.365578	0.176638	328.444	69.5332	308.542	19.7733	0.0901784	0.792623
	Grin2d	750.714	29.9218	716.333	143.942	0.0676315	0.823664	649.268	48.4649	716.333	143.942	-0.141816	0.673983	612.43	78.2912	750.714	29.9218	-0.293718	0.146741
	Grin3a	964.429	16.592	1183.33	166.21	-0.295109	0.245936	936.98	58.5135	1183.33	166.21	-0.336767	0.209911	1003.29	103.86	964.429	16.592	0.0569886	0.726208
	Grin3b	42.668	4.51418	72.8333	12.8255	-0.771446	0.0667606	43.3817	4.42719	72.8333	12.8255	-0.747511	0.0717165	67.2129	12.4302	42.668	4.51418	0.655586	0.110538
	Grina	5602.03	131.531	4982	939.344	0.169225	0.541133	5184.31	271.987	4982	939.344	0.0574281	0.843136	4461.22	597.063	5602.03	131.531	-0.328512	0.115892
	Grip1	455.519	11.3737	340.667	47.9018	0.419151	0.0617704	440.189	21.4518	340.667	47.9018	0.369761	0.100202	418.959	35.302	455.519	11.3737	-0.120703	0.362164
	Grm1	867.952	23.3458	698.667	115.213	0.313011	0.205112	670.285	33.0663	698.667	115.213	-0.0598286	0.820945	614.745	62.5716	867.952	23.3458	-0.497628	0.00810906
	Grm2	58.8705	2.90593	45.1667	10.6815	0.382286	0.263994	41.786	4.89671	45.1667	10.6815	-0.112239	0.781888	36.5355	6.12871	58.8705	2.90593	-0.688248	0.0128802
	Grm3	792.825	32.943	754.333	45.4963	0.0717998	0.510236	750.812	16.2024	754.333	45.4963	-0.00674977	0.94416	751.91	75.7486	792.825	32.943	-0.0764413	0.635919
	Grm4	706.597	28.0618	543.333	133.787	0.379051	0.281817	459.067	38.1328	543.333	133.787	-0.243131	0.5676	398.461	71.5803	706.597	28.0618	-0.82645	0.00598245
	Grm5	2644.21	122.667	2754.67	276.559	-0.0590406	0.725986	2534.49	137.894	2754.67	276.559	-0.12018	0.49819	2426.99	217.885	2644.21	122.667	-0.123669	0.41067
	Grm7	803.995	40.0655	781	97.0168	0.0418642	0.833155	740.136	35.9457	781	97.0168	-0.0775316	0.705802	711.288	60.3064	803.995	40.0655	-0.176752	0.233495
	Grm8	180.44	7.54395	160	17.4833	0.17345	0.319676	155.447	9.84096	160	17.4833	-0.0416483	0.826252	149.227	13.0369	180.44	7.54395	-0.27401	0.0719284
	Hmgcs2	36.2227	4.88137	22.8333	3.46811	0.665751	0.0521072	33.0019	6.73135	22.8333	3.46811	0.531409	0.218632	33.6313	1.64655	36.2227	4.88137	-0.107089	0.632525
	Kcna2	11190	321.479	8377.83	1209.27	0.41756	0.0679643	8395.77	445.741	8377.83	1209.27	0.00308478	0.989326	7748.77	934.08	11190	321.479	-0.530169	0.0125151
	Kcna3	117.303	5.88029	93	8.93682	0.334935	0.0503727	105.252	8.70791	93	8.93682	0.178547	0.349315	99.4255	7.2188	117.303	5.88029	-0.23855	0.0849924
	Kcna6	942.192	24.4264	967.5	151.397	-0.0382411	0.875076	784.359	50.7313	967.5	151.397	-0.302748	0.294314	790.581	101.481	942.192	24.4264	-0.253107	0.200202
	Kcnab1	2904.59	111.131	2484	220.425	0.225671	0.129943	2730.09	138.649	2484	220.425	0.136281	0.370975	2518.75	187.68	2904.59	111.131	-0.205627	0.114298
	Kcnab2	7553.71	210.187	5801.83	1281.05	0.380677	0.232265	5300.57	380.257	5801.83	1281.05	-0.130362	0.720744	4659.67	795.039	7553.71	210.187	-0.696959	0.0136532
	Kcnab3	1914.44	22.1747	1121.17	289.894	0.771918	0.0408543	1124.32	61.9287	1121.17	289.894	0.00405508	0.991885	1039.17	124.643	1914.44	22.1747	-0.881491	0.000755515
	Kcnb2	604.016	27.5947	621	41.6725	-0.0400063	0.742079	630.524	44.1195	621	41.6725	0.0219576	0.878434	659.305	38.2516	604.016	27.5947	0.126359	0.270902
	Kcnc2	1825.47	78.9269	1786.33	184.939	0.0312692	0.851384	1624.28	72.7706	1786.33	184.939	-0.137199	0.443645	1592.44	126.965	1825.47	78.9269	-0.197031	0.15604
	Kcnc3	8439.36	240.458	5306	1406.11	0.669509	0.0764538	4641.43	311.29	5306	1406.11	-0.193056	0.662186	4088.59	810.667	8439.36	240.458	-1.04553	0.00226505
	Kcnc4	1321.7	32.4442	1049.33	225.681	0.332923	0.283813	932.138	69.2058	1049.33	225.681	-0.170857	0.637417	852.611	130.963	1321.7	32.4442	-0.632437	0.0147
	Kcnd2	1514.86	30.7264	1276.17	153.843	0.247366	0.18437	1227.66	50.6092	1276.17	153.843	-0.0559019	0.774558	1167.12	109.045	1514.86	30.7264	-0.376235	0.0229883
	Kcne1l	341.32	29.7629	262.5	15.6626	0.378807	0.0488932	368.364	28.0825	262.5	15.6626	0.488814	0.0113058	385.184	27.6423	341.32	29.7629	0.174423	0.305684
	Kcne2	4.10677	0.833333	2.83333	0.749074	0.535504	0.28255	3.37814	1.17615	2.83333	0.749074	0.253731	0.705645	3.27076	0.600925	4.10677	0.833333	-0.328378	0.436599
	Kcng1	93.0131	5.1408	66.3333	18.1212	0.487701	0.208058	54.9138	4.98943	66.3333	18.1212	-0.272566	0.566662	54.4049	8.27614	93.0131	5.1408	-0.773697	0.00381191
	Kcng4	1724.86	53.855	1108.5	204.503	0.63787	0.0285232	968.279	91.1813	1108.5	204.503	-0.195114	0.55127	1021.98	168.538	1724.86	53.855	-0.755109	0.00731942
	Kcnh2	2260.71	87.4488	1828.33	367.309	0.306245	0.299002	1633.12	152.395	1828.33	367.309	-0.162896	0.639237	1525.68	252.371	2260.71	87.4488	-0.567319	0.0321951
	Kcnh4	10.0476	0.833333	11.3333	1.64655	-0.173721	0.50726	6.87613	1.62617	11.3333	1.64655	-0.720903	0.0829839	10.1461	2.22111	10.0476	0.833333	0.0140799	0.968137
	Kcnh7	934.69	92.5158	1016.17	56.3438	-0.120578	0.472835	1000.27	40.9113	1016.17	56.3438	-0.0227413	0.824493	1051.36	63.3335	934.69	92.5158	0.169694	0.325682
	Kcnip1	1472.29	96.0102	1365.17	67.1334	0.108987	0.384485	1373.18	57.4503	1365.17	67.1334	0.00844628	0.92955	1301.02	74.453	1472.29	96.0102	-0.178426	0.19078
	Kcnip3	567.442	25.9803	614.5	92.6829	-0.11494	0.642911	466.318	47.2662	614.5	92.6829	-0.398098	0.194948	565.507	71.3838	567.442	25.9803	-0.00492716	0.980469
	Kcnip4	1231.74	82.8451	1096.67	59.9042	0.167569	0.218673	1048.67	70.5936	1096.67	59.9042	-0.0645616	0.615757	1082.96	68.1359	1231.74	82.8451	-0.185716	0.196666
	Kcnj10	18564.8	343.009	15523	2507.87	0.258165	0.281446	14675	1049	15523	2507.87	-0.0810505	0.764558	13470.7	1788.07	18564.8	343.009	-0.462749	0.0352339
	Kcnj11	460.519	14.8989	376	85.8999	0.292527	0.374452	302.312	29.0513	376	85.8999	-0.314693	0.446845	296.347	38.3107	460.519	14.8989	-0.635972	0.00612777
	Kcnj12	222.371	4.30245	150.5	32.856	0.563205	0.0804428	147.978	14.6282	150.5	32.856	-0.0243795	0.946085	127.661	19.2019	222.371	4.30245	-0.800653	0.0037453
	Kcnj13	2.36122	0.57735	1.33333	0.666667	0.824493	0.271396	1.07721	0.333333	1.33333	0.666667	-0.307734	0.740748	2.31286	1.14746	2.36122	0.57735	-0.0298525	0.970969
	Kcnj14	440.857	16.1114	293.5	31.8054	0.586949	0.00388051	242.553	14.4099	293.5	31.8054	-0.275062	0.188092	276.993	46.1399	440.857	16.1114	-0.670461	0.0146186
	Kcnj2	396.492	23.3305	373.667	13.5343	0.0855393	0.421932	351.639	20.5572	373.667	13.5343	-0.0876576	0.395019	361.169	26.5301	396.492	23.3305	-0.134616	0.341355
	Kcnj3	1515.7	59.9408	1447.83	131.423	0.0660841	0.65279	1354.03	65.2404	1447.83	131.423	-0.0966396	0.542079	1331.75	123.126	1515.7	59.9408	-0.186658	0.219749
	Kcnj4	4.10602	0.477261	2.83333	1.1949	0.535239	0.357696	2.86331	1.38444	2.83333	1.1949	0.015184	0.987251	3.82123	0.703167	4.10602	0.477261	-0.103702	0.745393
	Kcnk1	1975.49	62.8095	1936.17	148.717	0.0290102	0.814794	1899.45	79.1086	1936.17	148.717	-0.0276202	0.833183	1908.96	196.009	1975.49	62.8095	-0.0494251	0.757451
	Kcnk12	447.57	10.8056	263.333	63.2385	0.765224	0.0327111	212.344	17.6775	263.333	63.2385	-0.310486	0.468028	210.658	36.1651	447.57	10.8056	-1.08721	0.000818873
	Kcnk13	454.742	17.0243	457	51.0914	-0.0071465	0.967892	403.64	16.3247	457	51.0914	-0.179125	0.358158	402.274	47.0614	454.742	17.0243	-0.176868	0.333084
	Kcnk7	18.3492	2.29129	11.1667	1.1949	0.716518	0.0253943	9.83266	2.72539	11.1667	1.1949	-0.183545	0.667779	19.1868	2.75278	18.3492	2.29129	0.0644003	0.819953
	Kcnk9	1774.8	67.1335	2420	399.537	-0.447354	0.169025	1875.24	152.101	2420	399.537	-0.367935	0.246753	2181.98	282.786	1774.8	67.1335	0.297986	0.214476
	Kcnma1	2426.74	66.5803	2189.83	211.867	0.1482	0.327253	2151.65	129.939	2189.83	211.867	-0.0253792	0.881566	2088.64	172.238	2426.74	66.5803	-0.216455	0.113318
	Kcnn2	504.941	10.232	523.667	48.4195	-0.0525334	0.719456	421.692	41.1091	523.667	48.4195	-0.312459	0.140273	476	58.2063	504.941	10.232	-0.0851552	0.643903
	Kcnn3	529.626	8.56641	488.167	54.9323	0.117601	0.4879	410.888	30.8949	488.167	54.9323	-0.248627	0.255532	437.306	37.1747	529.626	8.56641	-0.276333	0.0553526
	Kcnn4	11.2741	0.872417	6.5	1.14746	0.794505	0.00861679	6.15734	2.38979	6.5	1.14746	-0.0781334	0.900695	12.1998	2.34758	11.2741	0.872417	0.113842	0.723676
	Kcnq1	58.4167	4.82125	43.5	3.97282	0.425365	0.0389578	41.8074	4.87852	43.5	3.97282	-0.0572557	0.793602	42.7066	6.28623	58.4167	4.82125	-0.451921	0.0774144
	Kcnq2	4636.13	166.343	4465.5	756.708	0.054098	0.833664	3620.18	325.618	4465.5	756.708	-0.302761	0.339987	3681.95	489.886	4636.13	166.343	-0.332448	0.113587
	Kcnq3	1845.27	25.8724	1801.83	277.268	0.034363	0.88206	1551.91	131.865	1801.83	277.268	-0.215422	0.441893	1466.98	161.121	1845.27	25.8724	-0.33098	0.065666
	Kcnq4	198.352	9.49649	198.5	35.561	-0.00107456	0.996933	161.317	16.454	198.5	35.561	-0.299243	0.374039	149.308	19.397	198.352	9.49649	-0.40977	0.0560517
	Kcns1	76.8868	2.27181	68.1667	11.4584	0.173669	0.486623	67.8057	6.07545	68.1667	11.4584	-0.00765997	0.978512	64.2143	7.6768	76.8868	2.27181	-0.25984	0.165632
	Kctd10	417.625	12.5098	343.667	43.2332	0.2812	0.152858	308.224	22.2672	343.667	43.2332	-0.157032	0.488303	354.134	43.1929	417.625	12.5098	-0.237914	0.209029
	Kctd12b	274.28	14.1769	242.667	12.5051	0.176675	0.125883	234.779	19.0502	242.667	12.5051	-0.0476706	0.737537	247.037	19.2383	274.28	14.1769	-0.150923	0.283117
	Kctd13	860.501	29.8188	845.167	120.418	0.0259402	0.905936	764.179	28.4824	845.167	120.418	-0.145326	0.538912	772.119	87.3483	860.501	29.8188	-0.156353	0.374396
	Kctd15	321.807	7.55756	296.667	33.193	0.117351	0.490427	248.94	15.8607	296.667	33.193	-0.253045	0.234691	253.135	41.0412	321.807	7.55756	-0.346288	0.157052
	Kctd16	141.038	8.82201	139	8.98146	0.0209958	0.874644	134.861	3.84491	139	8.98146	-0.0436068	0.684981	158.275	11.3666	141.038	8.82201	0.166351	0.260195
	Kctd17	1342.05	27.2145	1513	185.172	-0.172979	0.401276	1376.69	77.3274	1513	185.172	-0.136205	0.519764	1456.77	175.097	1342.05	27.2145	0.118338	0.544645
	Kctd18	528.186	24.5868	462.833	33.9847	0.190553	0.153257	502.508	29.025	462.833	33.9847	0.118653	0.396039	499.251	24.3552	528.186	24.5868	-0.08128	0.42264
	Kctd2	991.984	35.2502	879.833	90.6655	0.173086	0.289714	880.387	57.9227	879.833	90.6655	0.000908273	0.99601	861.423	128.3	991.984	35.2502	-0.203594	0.365927
	Kctd20	1243.97	21.3073	1148.83	124.985	0.114779	0.485068	1132.05	55.5514	1148.83	124.985	-0.0212325	0.905832	1072.39	104.962	1243.97	21.3073	-0.214122	0.165615
	Kctd3	1893.25	33.3786	1807.17	257.548	0.0671319	0.753324	1625.72	102.145	1807.17	257.548	-0.15265	0.5349	1577.19	216.485	1893.25	33.3786	-0.26351	0.206069
	Kctd4	961.777	83.6958	805.667	48.6715	0.255519	0.145378	782.152	84.5055	805.667	48.6715	-0.0427335	0.815533	816.672	61.3399	961.777	83.6958	-0.235945	0.194903
	Kctd5	610.646	19.7733	596.333	30.8682	0.0342184	0.705796	653.547	29.645	596.333	30.8682	0.132171	0.210945	682.698	45.2806	610.646	19.7733	0.160909	0.18911
	Kif11	39.5838	4.66488	33.5	2.61725	0.240749	0.288843	36.8819	3.89373	33.5	2.61725	0.138751	0.489816	34.8063	3.47771	39.5838	4.66488	-0.185561	0.432263
	Kif13a	863.696	25.3785	845.333	131.032	0.0310036	0.895577	738.962	71.111	845.333	131.032	-0.194021	0.496563	705.451	94.3269	863.696	25.3785	-0.291978	0.158768
	Kif14	9.4956	1.39044	8.33333	2.09231	0.188366	0.654973	5.17627	0.600925	8.33333	2.09231	-0.68698	0.198662	6.3874	0.909823	9.4956	1.39044	-0.572032	0.095673
	Kif15	57.3441	3.82681	49.1667	4.06134	0.221964	0.173632	60.6448	8.95327	49.1667	4.06134	0.302704	0.281367	50.4534	4.09403	57.3441	3.82681	-0.184695	0.247118
	Kif1a	18409.8	567.239	15583.2	2793.56	0.240489	0.363628	14439.4	1192.32	15583.2	2793.56	-0.109979	0.718028	13144.1	2027.83	18409.8	567.239	-0.486059	0.0479958
	Kif1b	22996.4	472.676	18877.7	2932.85	0.284728	0.221507	18560.1	1154.62	18877.7	2932.85	-0.0244733	0.922786	16282.1	2142.17	22996.4	472.676	-0.498123	0.0249017
	Kif1c	2890.09	132.318	2441	409.598	0.24364	0.336796	2596.69	218.362	2441	409.598	0.0892018	0.746345	2167.38	378.55	2890.09	132.318	-0.415161	0.119958
	Kif20b	36.5944	3.4801	32.8333	3.92782	0.156462	0.490192	32.9565	2.42212	32.8333	3.92782	0.00540248	0.979333	32.4317	1.99583	36.5944	3.4801	-0.17422	0.329904
	Kif21a	4597.93	216.896	5535.5	621.544	-0.267728	0.202712	4447.63	291.907	5535.5	621.544	-0.315678	0.156532	4983.5	547.464	4597.93	216.896	0.116173	0.534989
	Kif21b	1294.22	52.8157	1161.17	181.118	0.156504	0.507786	1107.81	103.157	1161.17	181.118	-0.0678667	0.804466	1097.11	139.778	1294.22	52.8157	-0.238367	0.232374
	Kif23	15.376	2.43128	10.3333	1.72562	0.573373	0.124957	11.4405	0.980363	10.3333	1.72562	0.146841	0.592355	11.2358	2.23109	15.376	2.43128	-0.452579	0.238333
	Kif26a	47.7591	4.71876	48.6667	5.52972	-0.0271574	0.903182	46.3187	6.82967	48.6667	5.52972	-0.0713399	0.794981	42.1094	7.22034	47.7591	4.71876	-0.181633	0.529575
	Kif26b	649.744	25.8259	537.167	111.257	0.274501	0.365387	549.13	39.5916	537.167	111.257	0.0317788	0.92248	452.96	67.2227	649.744	25.8259	-0.520486	0.0317059
	Kif2a	1340.18	68.4216	1368.33	120.993	-0.029998	0.844585	1319.3	69.6187	1368.33	120.993	-0.0526506	0.734466	1333.02	102.907	1340.18	68.4216	-0.00772622	0.955118
	Kif2c	7.25015	1.20185	4.33333	1.05409	0.742534	0.0985471	5.74107	1.49257	4.33333	1.05409	0.405842	0.460816	5.65488	0.846562	7.25015	1.20185	-0.358515	0.306115
	Kif3a	2720.18	140.407	2783.67	181.968	-0.0332858	0.78835	2458.97	93.6251	2783.67	181.968	-0.178932	0.153897	2612.79	228.872	2720.18	140.407	-0.0581077	0.699309
	Kif3c	2321.94	60.6715	1896.67	377.702	0.291864	0.3145	1657.19	130.348	1896.67	377.702	-0.194726	0.570267	1509.83	228.538	2321.94	60.6715	-0.62094	0.0150603
	Kif5a	12785.7	464.629	18452.8	3031.07	-0.529312	0.121234	13810	1297.91	18452.8	3031.07	-0.418126	0.203309	15141.8	2303.89	12785.7	464.629	0.244002	0.358857
	Kif5b	13575.2	891.1	14219.2	697.066	-0.0668641	0.582489	13679.4	453.446	14219.2	697.066	-0.0558282	0.533276	14194.5	1057.1	13575.2	891.1	0.0643615	0.664005
	Kif5c	9218.36	246.111	12353.5	1464.02	-0.422338	0.0854504	10312	691.801	12353.5	1464.02	-0.26059	0.247104	11222.4	1249.64	9218.36	246.111	0.283804	0.172231
	Kif6	60.3559	3.45848	53.6667	7.0695	0.169469	0.422478	59.7033	4.57347	53.6667	7.0695	0.153785	0.492497	61.9142	9.65286	60.3559	3.45848	0.0367738	0.883991
	Kif9	145.096	14.6229	134.667	12.5371	0.107615	0.600314	114.621	11.5338	134.667	12.5371	-0.232521	0.266746	117.158	17.855	145.096	14.6229	-0.308547	0.254958
	Kifap3	4646.44	243.937	5202.17	480.843	-0.162987	0.335135	4933.64	226.135	5202.17	480.843	-0.0764616	0.628593	4995.14	395.652	4646.44	243.937	0.104399	0.473812
	Kifc2	1787.62	81.8693	1926.5	329.216	-0.107942	0.697413	1620.7	150.547	1926.5	329.216	-0.249364	0.42617	1661.82	261.284	1787.62	81.8693	-0.105279	0.662156
	Kifc3	524.393	33.3273	689.5	108.295	-0.394902	0.195832	522.95	56.6342	689.5	108.295	-0.398876	0.212222	591.998	100.693	524.393	33.3273	0.174943	0.547099
	Myo10	395.515	21.602	541.833	60.4568	-0.454115	0.0611029	546.606	49.4618	541.833	60.4568	0.0126533	0.952526	544.342	71.1819	395.515	21.602	0.460778	0.0930374
	Myo15	14.9811	2.61619	13.5	2.91833	0.150183	0.713499	15.8067	3.66667	13.5	2.91833	0.22758	0.633706	12.7506	2.56905	14.9811	2.61619	-0.232581	0.556541
	Myo18a	2579.64	97.9506	2240.67	448.593	0.203244	0.490776	1828.68	152.281	2240.67	448.593	-0.293129	0.417195	1796.65	305.987	2579.64	97.9506	-0.521859	0.0505781
	Myo1a	22.6156	2.64575	18	3.88158	0.32932	0.352004	19.6113	1.26491	18	3.88158	0.123687	0.706615	21.8615	3.0921	22.6156	2.64575	-0.0489263	0.856781
	Myo1b	284.125	20.7407	278.333	19.6836	0.0297126	0.843558	273.698	8.69738	278.333	19.6836	-0.0242296	0.835694	257.995	13.4621	284.125	20.7407	-0.139186	0.319465
	Myo1c	193.954	9.76985	231.167	32.3001	-0.253218	0.313023	177.213	16.4864	231.167	32.3001	-0.383452	0.177912	162.732	28.605	193.954	9.76985	-0.253214	0.340545
	Myo1d	715.559	15.2709	605.5	112.73	0.240943	0.376254	523.396	50.5671	605.5	112.73	-0.210223	0.527825	476.439	87.6462	715.559	15.2709	-0.586777	0.0408924
	Myo1e	369.21	9.95322	378.167	56.8128	-0.0345815	0.882327	264.966	31.7129	378.167	56.8128	-0.513215	0.120845	283.93	40.3477	369.21	9.95322	-0.378904	0.0892913
	Myo1g	10.9987	1.7966	10.5	1.92787	0.0669431	0.853708	11.148	2.651	10.5	1.92787	0.0863994	0.847611	13.5922	1.90467	10.9987	1.7966	0.305445	0.345359
	Myo5c	12.2762	1.97765	10.5	2.72947	0.225478	0.610794	12.5254	1.92209	10.5	2.72947	0.254471	0.559062	11.6092	2.651	12.2762	1.97765	-0.0805982	0.844536
	Myo6	5384.19	190.748	5225.33	374.199	0.0432066	0.715835	5209.26	257.126	5225.33	374.199	-0.00444561	0.972538	5320.12	429.46	5384.19	190.748	-0.0172717	0.895436
	Myo7a	44.7053	5.35205	51.3333	11.224	-0.199452	0.610146	33.751	4.30826	51.3333	11.224	-0.604964	0.190622	40.4735	6.73011	44.7053	5.35205	-0.143468	0.633774
	Myo9a	4232.08	262.642	4196.17	182.983	0.0122944	0.913155	4073.99	157.424	4196.17	182.983	-0.0426288	0.623964	4240.97	261.079	4232.08	262.642	0.00302782	0.981318
	Pemt	107.096	7.86024	78	5.25991	0.457356	0.0136972	79.6891	10.7724	78	5.25991	0.0309076	0.891784	103.645	6.83618	107.096	7.86024	-0.0472567	0.747386
	Scn1a	12451.9	585.288	10643.8	691.837	0.226353	0.0747524	11446.3	357.747	10643.8	691.837	0.104864	0.334956	11070.3	863.51	12451.9	585.288	-0.169681	0.218728
	Scn1b	4662.82	152.936	3658.5	798.069	0.349951	0.267824	2866.9	239.683	3658.5	798.069	-0.351758	0.379432	3087.41	477.562	4662.82	152.936	-0.594806	0.0199586
	Scn2a	2910.86	177.094	2725.67	193.044	0.0948369	0.495869	2715.57	105.92	2725.67	193.044	-0.00535217	0.964597	2784.52	208.564	2910.86	177.094	-0.064019	0.654382
	Scn2b	2024.99	40.7387	1695	325.951	0.256631	0.359887	1351.11	92.6328	1695	325.951	-0.327143	0.350607	1339.52	204.09	2024.99	40.7387	-0.596196	0.0193134
	Scn3a	957.689	73.6187	893.833	57.3721	0.0995517	0.510323	900.35	36.8161	893.833	57.3721	0.0104799	0.926053	894.258	52.0778	957.689	73.6187	-0.0988657	0.49959
	Scn3b	571.97	42.0172	667.167	64.6598	-0.222108	0.249736	554.064	22.7142	667.167	64.6598	-0.267995	0.14825	616.926	57.3675	571.97	42.0172	0.10916	0.542688
	Scn4a	1.69612	0.957427	1.33333	0.421637	0.347199	0.739138	1.27577	0.718795	1.33333	0.421637	-0.0636695	0.946609	1.60241	0.562731	1.69612	0.957427	-0.0819934	0.934806
	Scn7a	247.229	14.1539	206.5	12.6932	0.259706	0.0581258	226.986	17.6949	206.5	12.6932	0.136462	0.371223	224.447	9.94904	247.229	14.1539	-0.139472	0.220545
	Scn8a	2635.17	96.6104	4186.67	904.524	-0.667906	0.147498	2933.75	259.215	4186.67	904.524	-0.513058	0.232811	3527.61	484.743	2635.17	96.6104	0.420796	0.126511
	Scn9a	525.887	31.9942	463.5	31.9549	0.182184	0.197755	498.908	33.7357	463.5	31.9549	0.106205	0.4637	542.499	37.2726	525.887	31.9942	0.0448683	0.74237
	Scnm1	497.223	38.7278	367	13.8948	0.438112	0.0183351	484.531	42.3247	367	13.8948	0.40081	0.0382326	450.582	26.1712	497.223	38.7278	-0.142102	0.345065
