# Supplementary material for: Metabolic reprogramming in the spinal cord drives the transition to pain chronicity
Source: Cell Rep. Author manuscript; Available in PMC 2025 Dec 20. (PMC12717780; doi:10.1016/j.celrep.2025.116261)
Supplement: 5 [file NIHMS2113405-supplement-5.zip]

Archive with 1 entries (1 files):
- Source data Figures 080425.xlsx
