# Supplementary material for: Metabolic reprogramming in the spinal cord drives the transition to pain chronicity
Source: Cell Rep. Author manuscript; Available in PMC 2025 Dec 20. (PMC12717780; doi:10.1016/j.celrep.2025.116261)
Supplement: 5 [file NIHMS2113405-supplement-5.zip › Source data Figures 080425.xlsx]

## Sheet: Fig 1
	Fig 1B	Veh_SD-1 (Ion count)										Veh_MD-1 (Ion count)
	Isoleucine	1983579	2443182	2449297	1765374	2885304	3388143	2825729	2172413	2510414	4.10367e+06	6491311	5731289	3720942	4284740	4604039	4263388	6200343
	Leucine	4956024	5148928	5659986	3322195	5647970	6855132	5831623	5297793	6054927	8.23316e+06	9591721	8711396	5836370	7326580	7185790	6407108	8474930
	Valine	4708441	5214736	5464367	4800459	4874107	5197245	4798080	6179085	4881575	5439112	6735040	6444294	5047340	6168451	6522533	5971758	6973003
	Alanine	1494356	2260628	2298788	658045	1278700	1426511	915131	1863190	1364164	1694754	2324468	1708025	1103960	2780639	1244516	1638248	1801406
	Proline	2633972	2552163	2996517	2.08674e+06	2.07338e+06	2115790	1438464	2486818	1955747	2295201	2652576	4237856	2711901	3647119	3571462	2555770	3241985
	Tyrosine	1575789	981480	1095159	1098848	1180141	1548057	1061332	590082	1574873	1773587	1612951	1529695	1373339	2376991	1953061	1896213	2131341
	Threonine	324577	352271	479343	243951	395193	433751	314069	473334	345989	371431	692968	626560	506656	600654	636606	698587	795916
	Erucic acid	1367979	2389080	3190918	673249	3240756	5492991	2430301	3180227	3448791	3388166	19762790	14068070	7769343	11926940	9285962	10273280	10380160
	Oleic acid	46867130	77777120	106882800	22674780	83837810	137438400	127443600	129074600	179796600	136176000	2.62841e+08	170916400	157315100	176832700	187765100	177431600	169499100
	Tryptophan	25300860	26297750	28012380	1.62549e+07	21129130	35863160	37111260	20564510	3.26487e+07	3.3379e+07	42713850	38473530	25730140	36305330	3.33922e+07	31820850	36434800
	L-Kynurenine	4740.38	3353.55	4626.7	1258.23	4067.52	4693.78	4833.42	4024.6	3583.64	3709.83	7927.43	7682.88	6017.51	10666.6	11769	4871.56	9088.89
	PEA	5201	4565	4548	7766	5061	9864	12272				19754	15584	9899	27320	16309	16551
	Fig. 1D	Ile	Leu	Met	Phe	Thr	Val	Ala	Pro	Ser	Tyr	Arg	Asn
	Log2 (Form_SD/Veh_SD)	-1.42528	-0.796963	-0.896292	0.0202555	0.114794	0.00685964	0.0148046	0.0161106	-0.00926116	-0.508807	-0.76283	-0.193215
	Log2 (Form_MD-1/Form_SD)	0.36215	0.0857732	0.0578008	-0.0140103	0.73813	0.03154	-0.073525	0.49754	0.10533	0.29017	1.10266	0.16809
	Fig. 1E	Veh_SD								Form_SD									Form_MD-1
	Erucic acid (Ion count)	3216623	4146210	4436817	1085465	2521831	4206396	2013000		964224	2267573	745985	2.07278e+06	1359477	2246329	2297156	2347908	769773	1287440	5131960	2654863	4434465	5781699	1658628	2106344	3124720
	Oleic acid (Ion count)	629584	881062	1052126	663655	944859	568955	1310599	521675	305051	301996	167880	348507	449104	684492	770795	241021		333108	1267073	550417	1410690	1794506	490349	398614	684904
	PEA (ng/mg)	0.78584	0.928342	0.729321	0.760268	0.927161	0.910601			0.452156	0.695845	0.547762	0.464912						0.899569	0.61431	0.951453	0.590946	0.899569

## Sheet: Fig 2
	Fig. 2A	Log2 (Veh_MD-1/Veh_SD)			Fig. 2C	Log2 (Form_SD/Veh_SD)	Log2 (Form_MD-1/Form_SD)			Fig. 2D	Log2 (Form_SD/Veh_SD)	Log2 (Form_MD-1/Form_SD)			Fig 2F	Ion count
	Hk3	0.0963281			Aldob	0.6	-0.546			Ndufa1	-0.10455	0.355533			Veh_SD	1388.47	960.115	517.475	936.022	856.069	1001.06
	Gck	0.0450689			Eno3	0.0782	-0.188			Ndufa2	-0.05651	0.419819			Form_SD	1788.26	1051.7	1590.2	1191.17	1264.57	1638.49	1638.49
	Pfkfb2	0.05031			Gapdh	0.6	-0.6			Ndufa3	0.001893	0.569627			Form_MD-1	907.196	1206.34	1402.22	849.609	573.01	518.94
	Aldob	0.692363			Hk3	0.486	-0.476			Ndufa4	-0.18638	0.375728			Veh_MD-1	730.671	829.463	607.42	1047.87	1415.9
	Eno1	-0.0791521			Ldhd	0.21	-0.126			Ndufa5	-0.10416	0.356366
	Eno1b	0.0182427			Pfkfb2	0.25	-0.118			Ndufa6	-0.06983	0.329874
	Eno3	0.0118957			Pgm2	0.172	-0.0782			Ndufa7	-0.09342	0.562844
	Ldha	0.204827			Pgm5	-0.00758	-0.304			Ndufa9	-0.08611	0.278786
	Ldhb	0.322858			Pmm2	0.123	-0.136			Ndufa11	-0.14279	0.521264
	Ldhd	0.14337			Aco2	-0.21	0.203			Sdhb	0.369645	-0.09426
	Tpi1	0.308692			Cs	-0.166	0.194			Sdhd	0.316969	-0.123
					Dlat	-0.201	0.104			Uqcrc2	0.280971	-0.14961
					Mdh2	0.0553	0.136			Cyb5r3	-0.00383	0.230407
					Ogdh	-0.448	0.225			Uqcrq	0.520328	-0.08177
					Pink1	-0.24	0.155			Uqcrfs1	0.223221	-0.02172
					Sdha	-0.0565	0.157			Atp5h	-0.20237	0.508353
	Fig. 2B	Log2 (Veh_MD-1/Veh_SD)			Sdhc	0.00113	0.0752			Atp5j	-0.10124	0.366682
	Cs	-0.166595			Suclg2	0.0579	0.08			Atp5j2	-0.12812	0.470995
	Aco1	-0.113014								Atp5k	0.108781	0.444567
	Aco2	-0.19833								Atp5l	-0.22963	0.474659
	Ogdh	-0.261788			Fig. 2E	Log2 (Form_SD/Veh_SD)	Log2 (Form_MD-1/Form_SD)			Atp5md	-0.15326	0.394708
	Ogdhl	-0.192876			G6P	0.715128	-0.507398			Atp5mpl	-0.06501	0.363653
	Sdha	0.188667			F6P	0.456085	-0.258198			Atp5o	-0.16279	0.471034
	Dlat	-0.038963			F1,6P	0.58807	-0.442112			Atp5pb	-0.13415	0.280764
	Pink1	-0.0137694			DHAP	0.218029	-0.22056
	Uqcrc1	-0.0396845			Pyr	-0.0409767	0.106369
	Uqcrq	0.678936			Lac	0.125646	-0.226899			Fig. 2G	Log2 (Form_SD/Veh_SD)	Log2 (Form_MD-1/Form_SD)
	Ndufa1	0.1448			Cit	-0.480317	0.315666			Adenosine	0.0763187	0.371109
	Sdhb	0.461472			Iso	-0.266466	0.258224			ADP	-0.309478	-0.597511
	Sdhd	0.413188			Succ	-0.612246	0.466687			5'-AMP	0.0957363	-0.184133
	Atp5l	0.569693			Fum	-0.121534	0.042282			ATP	-0.992214	0.151983
	Cox6c2	1.26829			Mal	0.060092	0.0157126			5'-UMP	0.158005	-0.49278

## Sheet: Fig 3
	Fig.3A	Form_SD/Sham_SD	Form_MF/Form_SD			Fig 3D-F	Veh_SD						Form_SD						Form_MD-1							Fig 3I-K	Veh_SD										Form_SD								Form_MD-1
	Kcna2	0.417555	-0.530167			Cept1	25.4166	19.3297	22.6502	27.8833	23.1983	25.0088	27.1435	29.0182	32.9454	26.4667	28.6043	25.2994	25.2703	27.0615	21.4707	28.4007	23.8383	25.8557		Cer(d18:1/22:1)	0.805051	0.481876	0.829179	0.256171	0.546776	1.16057	0.869621	1.07651	0.667787	1.28656	1.10424	1.62954	1.3211	1.57651	0.818947	1.05688	1.37822	0.895878	0.428299	1.13095	0.791069	0.499752	0.363861
	Kcna3	0.334937	-0.238554			Fdft1	42.3209	34.8321	43.0341	44.9886	41.4308	43.0497	52.285	46.6567	62.4477	43.2262	46.0544	46.5288	54.1884	49.8251	43.0438	55.5985	50.0081	47.1225		Desmosterol	0.72179	0.740102	0.631623	0.976375	0.938666	0.835685	0.730935	0.97101	0.67804		1.0417	1.01565	1.02447	0.873492	0.700612	0.847115	1.09944	1.29473	0.952841	0.833954	0.696729	0.727689	0.719934
	Kcna6	-0.0382413	-0.253108			Pemt	1.98658	1.057	2.27343	1.98559	2.36382	2.24788	2.85709	2.47608	3.22809	3.50201	2.13091	2.16443	3.84545	2.64142	1.52733	2.64861	2.91346	2.25521		DG(40:6)	1.05976	1.96846	1.36232	1.42597	1.83816	2.0641	1.83781	2.00228			0.668175	1.18664	0.689	1.61225	1.58406	1.53138	1.7628	0.904215	1.35895	2.09633	1.21122	2.03168	1.84026
	Kcnab1	0.225673	-0.205627			Cers5	13.1032	12.0238	12.7742	13.9146	12.9643	12.7783	15.0198	15.3338	16.2047	15.4778	15.2064	15.4111	14.3171	14.0245	12.1113	14.7755	12.2841	12.609
	Kcnab2	0.380677	-0.696962
	Kcnab3	0.771926	-0.88149
	Kcnb2	-0.0400083	0.126358
	Kcnc2	0.0312689	-0.19704
	Kcnc3	0.669511	-1.04553
	Kcnc4	0.332927	-0.632435
	Kcnd2	0.247365	-0.376239
	Kcne1l	0.378808	0.174427
	Kcne2	0.535495	-0.328354
	Kcng1	0.487685	-0.773691
	Kcng4	0.637873	-0.755112
	Kcnh2	0.306244	-0.567319
	Kcnh4	-0.173778	0.0141152
	Kcnh7	-0.12058	0.169698
	Kcnip1	0.108989	-0.178426
	Kcnip3	-0.114941	-0.0049259
	Kcnip4	0.167568	-0.185716
	Kcnj10	0.258166	-0.462758
	Kcnj11	0.292528	-0.635972
	Kcnj12	0.563205	-0.800649
	Kcnj13	0.824384	-0.0298082
	Kcnj14	0.586948	-0.670461
	Kcnj2	0.085536	-0.134616
	Kcnj3	0.0660806	-0.186656
	Kcnj4	0.535356	-0.103784
	Kcnk1	0.0290106	-0.049427
	Kcnk12	0.765225	-1.08722
	Kcnk13	-0.0071462	-0.176869
	Kcnk7	0.716534	0.0643936
	Kcnk9	-0.447356	0.297987
	Kcnma1	0.1482	-0.216456
	Kcnn2	-0.0525324	-0.0851564
	Kcnn3	0.117599	-0.276331
	Kcnn4	0.794507	0.113909
	Kcnq1	0.425356	-0.451912
	Kcnq2	0.0541012	-0.332452
	Kcnq3	0.0343639	-0.330981
	Kcnq4	-0.0010778	-0.409772
	Kcns1	0.17367	-0.259832
	Kctd10	0.281199	-0.237915
	Kctd12b	0.176678	-0.150927
	Kctd13	0.0259386	-0.15635
	Kctd15	0.117352	-0.346285
	Kctd16	0.0209971	0.166349
	Kctd17	-0.172978	0.118336
	Kctd18	0.190551	-0.0812753
	Kctd2	0.17308	-0.203591
	Kctd20	0.11478	-0.214121
	Kctd3	0.0671327	-0.263511
	Kctd4	0.25552	-0.235944
	Kctd5	0.0342187	0.160908
	Scn1a	0.226354	-0.169681
	Scn1b	0.349951	-0.594808
	Scn2a	0.0948355	-0.0640114
	Scn2b	0.256629	-0.596197
	Scn3a	0.0995485	-0.0988639
	Scn3b	-0.22211	0.10916
	Scn4a	0.346548	-0.0812215
	Scn4b	0.659798	-0.871662
	Scn5a	-0.161864	-0.133249
	Scn7a	0.259702	-0.139465
	Scn8a	-0.667901	0.420793
	Scn9a	0.182186	0.044868
	Scnm1	0.438118	-0.142108
	Cacna1a	0.0268684	-0.292982
	Cacna1b	-0.43582	0.0642585
	Cacna1c	0.0321328	-0.229219
	Cacna1d	-0.10461	-0.0667708
	Cacna1e	-0.0826438	-0.173386
	Cacna1f	0.103816	-0.448221
	Cacna1i	0.24647	-0.613317
	Cacna2d2	0.0814356	-0.347522
	Cacna2d3	0.246968	-0.254815
	Cacnb1	-0.349935	0.128869
	Cacnb2	0.174048	-0.166961
	Cacnb3	0.0924294	-0.405945
	Cacnb4	0.134748	-0.089344
	Cacng1	0.276109	-0.337031
	Cacng2	-0.687602	0.330674
	Cacng3	0.0745111	-0.353352
	Cacng4	0.170445	-0.602281
	Cacng5	0.169664	-0.654175
	Cacng6	0.350651	-1.93659
	Cacng7	0.174571	-0.456828
	Cacng8	0.244373	-0.536972
	Fig 3B	Form_SC/Sham_SC	Form_MF/Form_SC
	Gria1	-0.351661	0.21704
	Gria2	0.237252	-0.239057
	Gria3	0.197017	0.0618596
	Gria4	0.154843	0.0377976
	Grid1	0.401083	-0.716879
	Grid2	0.122274	-0.223963
	Grid2ip	0.0745855	-0.351283
	Grifin	0.556597	0.249809
	Grik1	0.0482176	-0.0839931
	Grik2	0.281817	-0.201254
	Grik3	0.399173	-0.738339
	Grik4	0.171163	-0.248047
	Grik5	0.0904608	-0.35163
	Grin1	-0.435446	0.18986
	Grin2a	-0.37172	0.330911
	Grin2b	-0.588479	0.459543
	Grin2c	-0.375731	0.0901752
	Grin2d	0.0676309	-0.293716
	Grin3a	-0.29511	0.0569896
	Grin3b	-0.771448	0.65558
	Grina	0.169225	-0.32851
	Grip1	0.419159	-0.120703
	Grm1	0.313008	-0.497625
	Grm2	0.382296	-0.688211
	Grm3	0.0718004	-0.0764504
	Grm4	0.379051	-0.826449
	Grm5	-0.0590493	-0.123662
	Grm7	0.0418639	-0.176751
	Grm8	0.173452	-0.273996
	Gabarap	-0.114871	0.115997
	Gabarapl1	0.0441111	0.115097
	Gabarapl2	-0.0471163	0.11874
	Gabbr1	-0.0908906	0.0314509
	Gabbr2	-0.127297	0.157076
	Gabra1	-0.115177	0.172613
	Gabra2	-0.113876	0.0979265
	Gabra3	-0.537798	0.103018
	Gabra5	-0.473033	0.0831483
	Gabrb1	-0.232255	0.303759
	Gabrb2	-0.124402	0.257682
	Gabrb3	-0.317209	0.0655027
	Gabrd	-0.20431	0.069635
	Gabre	-0.798598	0.56426
	Gabrg1	0.341051	-0.0089213
	Gabrg2	-0.149089	0.357032
	Gabrg3	0.0371232	0.0676606
	Gabrq	-0.0874658	0.315844
	Gabrr1	-0.30912	0.17771
	Gabrr2	-0.932259	0.529621
	Fig 3C	Form_SC/Sham_SC	Form_MF/Form_SC
	Dnah10	0.0449173	0.0952037
	Dnah2	0.223332	-0.105826
	Dnah6	-0.0661815	-0.0411643
	Dnah7a	0.347277	-0.337355
	Dnah7b	0.137144	-0.222414
	Dnah7c	0.183433	-0.409885
	Dync1h1	0.288979	-0.539881
	Dync1i2	0.147181	-0.0917547
	Dync1li1	-0.200363	0.194612
	Dync2h1	-0.139629	0.211599
	Dync2li1	0.274861	-0.140009
	Dynll1	0.276023	0.0329906
	Dynll2	-0.329438	0.306822
	Dynlrb1	0.465771	-0.263797
	Dynlrb1	0.465771	-0.263797
	Dynlt1a	0.276893	0.407443
	Dynlt1b	0.653345	-0.510195
	Dynlt1c	0.327842	-0.467553
	Dynlt1f	0.827597	-0.528641
	Dynlt3	0.204888	-0.123185
	Dynlt4	0.504555	0.0404379
	Dynlt5	0.423797	-0.153185
	Kif11	0.240744	-0.18561
	Kif13a	0.0310032	-0.291978
	Kif14	0.18838	-0.572118
	Kif15	0.221965	-0.184676
	Kif1a	0.240489	-0.486058
	Kif1b	0.28473	-0.498124
	Kif1c	0.243644	-0.41516
	Kif20b	0.156502	-0.174235
	Kif21a	-0.267727	0.116173
	Kif21b	0.0357332	-0.238366
	Kif23	0.573285	-0.476421
	Kif26a	-0.0271697	-0.181627
	Kif26b	0.2745	-0.520482
	Kif2a	-0.0299976	-0.0077202
	Kif2c	0.742607	-0.384671
	Kif3a	0.0671496	-0.0581062
	Kif3c	0.302813	-0.620938
	Kif5a	0.225761	-0.529314
	Kif5b	0.0568644	-0.0668649
	Kif5c	0.266987	-0.422337
	Kif6	0.169468	0.0294062
	Kif9	0.107612	-0.313018
	Kifap3	0.10186	-0.162987
	Kifc2	-0.110388	-0.107943
	Kifc3	0.150704	-0.394903
	Myo10	0.426789	-0.454118
	Myo15	0.150101	-0.232712
	Myo18a	0.203243	-0.521859
	Myo1a	0.329298	-0.048906
	Myo1b	0.0297089	-0.139187
	Myo1b	0.0297089	-0.139187
	Myo1c	-0.0252543	-0.253215
	Myo1d	0.240943	-0.586774
	Myo1e	-0.0345839	-0.378903
	Myo1g	0.066945	0.305306
	Myo5c	0.225269	-0.0805193
	Myo6	0.0432066	-0.0172755
	Myo7a	-0.199447	-0.143458
	Myo9a	0.0122989	0.00302611
	Fig 3G
	PC	Form_SD/Sham_SD	Form_MF/Form_SD
	30:0	0.140319	-0.147465
	32:1	0.145945	-0.111217
	34:4	0.150109	-0.217782
	36:3	0.272773	-0.186679
	40:6	0.102458	-0.123783
	32:2	0.194633	-0.00512698
	34:3	0.139507	-0.369167
	35:2	0.102794	-0.100982
	36:4	0.292661	-0.169549
	38:6	0.1227	-0.0802509
	37:4	0.136725	-0.0880994
	36:6	0.370303	-0.310972
	38:5	0.332887	0.0204356
	Fig 3G
	PE	Form_SD/Sham_SD	Form_MF/Form_SD
	32:0	0.596699	-0.529715
	34:2	0.243641	-0.298241
	34:3	0.466329	-0.169643
	36:4	0.232943	-0.186714
	38:2	0.681635	-0.753076
	32:1	0.474662	-0.26759
	36:2	0.213685	-0.119328
	36:3	0.240476	-0.391607
	36:5	0.362721	-0.261888
	42:5	0.290511	-0.123244
	40:5	0.412787	-0.3909
	40:7	0.383854	-0.171142
	40:8	0.285766	-0.300685
	42:8	0.494667	-0.0981005
	40:3	0.431752	-0.4499
	42:9	0.3018	-0.325359
	Fig 3H
	SM	Form_SD/Sham_SD	Form_MF/Form_SD
	d40:2	0.0873301	-0.387172
	d32:1	0.116029	-0.196617
	d34:1	0.252095	0.0330615
	d34:2	0.353628	0.0125035
	d36:1	0.196843	0.0740989
	d36:2	0.155801	-0.10455
	d38:1	0.210411	-0.198537
	d38:2	-0.115736	-0.00526629
	d42:2	0.223298	-0.636322
	Fig 3K
	DG	Form_SC/Sham_SC	Form_MF/Form_SC
	40:6	-0.127819	0.307858
	38:5	0.1501	0.163698
	38:6	-0.0706812	0.231854
	36:3	-0.240191	-0.106275
	36:4	-0.00247615	0.294306
	36:5	-0.150944	0.513794
[truncated: 3 more columns]

## Sheet: Fig 4
	Fig 4A	Veh_SD						Form_SD						Form_MD-1						Veh_MD-1
	Ulk1 (fpkm)	8.08214	11.6907	7.0656	7.61317	9.1799		6.39304	5.75	4.89956	6.79059	6.56377		7.08951	7.61411	8.94522	8.76265	8.69318		9.72324	6.54799	7.76839	7.33456	7.98816	6.96903
	Atg7 (fpkm)	2.25918	2.43065	2.14705	2.4835	2.48612		1.95833	1.72734	1.75771	1.96936	2.05041		2.02971	2.72263	2.18194	2.37181	2.70279		2.86968	2.31559	2.00534	2.74667	2.62694
	Atg9a (fpkm)	4.51255	5.65854	3.44884	4.33941	5.2494		2.7125	3.25283	2.2512	3.47554	3.42839		3.78131	3.78662	5.3486	3.10117	4.42229	4.49948	4.19427	3.53489	4.09826	3.86023	4.40354
	Atg2a (fpkm)	4.00786	4.32703	3.74998	3.7727	3.86742		2.68802	2.90338	2.59795	2.83627	3.81575		3.28764	3.47829	4.37848	3.53881	4.27301		3.90679	3.32249	3.41856	3.52119	3.34505	4.38393
	Fig 4D	Veh_SD						Form_SD						Form_MD-1						Veh_MD-1
	LC3B (FI)	11.127	6.653	9.958	11.731			1.987	1.99167	2.679	0.554			13.394	4.086	20.003	6.073			12.6055	18.019	12.87	13.3433
												Ipsilateral mechanical hypersensitivity
	Fig 4F	Veh_SD_Veh										Form 0.1%_SD_Veh										Form 0.1%_SD_TMA
	7d	4.2	3.75	3.7	5	4.27	5	5	3.2			4.3	5	3.3	4.75	2.9	5	5	4.1			1.27	2.15	1.83	1.8	1.9	1	1.45	1.9
	14d	5	4.8	3.15	4.7	4.6	4.17	3.5	4.25			2.67	4.9	3.03	5	2.9	5	4.4	4.3			1.35	1.9	1.2	2.9	3.55	1.27	1.47	2.4
												Ipsilateral thermal hypersensitivity
	Fig 4F	Veh_SD_Veh										Form 0.1%_SD_Veh										Form 0.1%_SD_TMA
	7d	9.97	11.95	9.2	12.67	11.66	9.27	11.47	10.05			12.15	8.22	6.91	9.51	13.72	9.8	7.74	12.45			2.42	4	5.18	5.04	3.65	4.41	3.65	4.13
	14d	9.77	11.18	12.88	10.56	10.91	10.19	11.77	9.45			11.64	9.58	10.31	7.39	13.57	9.34	10.16	9.54			2.71	5.19	3.26	4.94	3.75		3.12	5.22	9.12
												Ipsilateral mechanical hypersensitivity
	Fig 4G	Veh_SD_Veh										Form 0.1%_SD_Veh										Form 0.1%_SD_TMA
	7d	5	4.95	4.55	4.33	3.83	4.75	3.33	2.83			5	3.6	5	4	3.3	3.83	3.55	4.3			1.47	1.45	2.1	2.25	1.95	2	5	2.67
	14d	3.2	4.45	5	2.75	4.6	2.87	4.1	4			5	4	3.13	4.05	2.55	4.1	5	4.57			1.95	2.15	4.8	3.45	1.3	1.3	2.85	2.43
												Ipsilateral thermal hypersensitivity
	Fig 4G	Veh_SD_Veh										Form 0.1%_SD_Veh										Form 0.1%_SD_TMA
	7d	10.12	9.12	10.3	12.18	10.9	9.8	10.5	10.8			11.64	10	11.6	8.35	11.41	9.17	8.42	9.7			4.71	3.26	3.18	5.27	3.23	11.56	4.96	4.6
	14d	10.16	10.54	8.5	11.11	14.22	7.83	11.86	12.32			7.66	8.2	8.28	10.23	8.93	14.69	10.09	12.08			3.62	2.75	5.73	6.38	3.07	3.39	3.89	5.65

## Sheet: Fig 5
	Fig 5B
	Time (min)	Form_MD-1								Form_SD
	0	0	0	0	0	0	0	0	0	0	0	0	0	0	0	0	0
	5	57.36	92.92	71.76	57.72	23.56	47.4	71.68	32.76	61	90.96	74.48	94.79	43.93	58.82	66.04	81.9
	10	2.88	5.96	19.88	61.24	24.24	26.36	0	23.4	0	26.2	6.4	13.24	16.08	0	4.36	0
	15	14.4	0	3.6	6.6	0	0	12.28	4.24	16.88	0	51.44	29.76	24.72	61.9	32.68	44.52
	20	0	43.6	31.2	36.76	0	8.6	34.32	25.4	25.12	8	32.32	21.04	41.92	70.8	49.52	102.96
	25	40.08	16.88	78.27	58.58	25.6	40	43.04	41.96	78.56	78.56	47.36	46.4	74.24	80.72	57.6	30.16
	30	39.6	26.16	70.28	35.48	25.2	26.16	62.8	28.44	48.64	101.8	99.52	89.72	10.28	160	58.4	82.32
	35	29.52	0	22.56	25.92	95.16	21.36	21.6	64.16	83.48	112.28	36.04	43.28	22.48	115.2	96.16	53.48
	40	0	0	0	0	19.04	14.24	0	0	67.84	67.84	90.04	16.8	14.2	61.56	117.68	55.04
	45	0	0	0	0	0	27.76	0	0	112.48	148.92	54.08	44.96	0	147.28	138.96	76.16
	50	9	0	0	0	0	0	0	0	16.48	82.24	24	10.44	35.2	76.16	97.76	50.72
	55	0	0	84.4	5.84	0	92.24	0	0	0	0	117.04	65.52	0	105.68	150.8	64.44
	60	0	38.72	61.2	0	88.24	0	26.12	0	42.8	42.8	82.88	81.44	91.72	191.76	28.48	34.88
	Fig 5C	Contralateral mechanical hypersensitivity
	Time (days)	Veh_SD										Form_SD										Form_MD-1
	7	3.97	5	3.27	3.43	5	5	3.9	4.4			2.95	1.35	1.4	1.43	0.83	1.73	1	1.2			4.15	4.55	4.7	2.35	3.95	3.35	4.15	4.45
	14	4.25	4.2	5	4.53	3.85	3.6	5	4.65			1.05	1.15	1.75	1.57	2.1	1.7	5	0.95			3.1	4.4	4.43	2.35	3.87	5	5	4.13
	21	4.33	4.57	2.13	4.63	3.13	2.4	5	4.22			2.6	2.35	1	2.45	2.25	1.2	3.45	1.5	2.4		5	4.75	4.53	4.4	5	5	5	2.5	3.05	2.85
	Fig 5D	Contralateral thermal hypersensitivity
	Time (days)	Veh_SD										Form_SD										Form_MD-1
	7	10.28	15	8.64	15	9.97	9.33	8.63	12.465			5.47	4.5533	3.59	4.4667	3.91	4.01	4.135	4.1467			11.757	8.5467	8.83	10.23	10.74	7.1	10.763	9.665
	14	9.425	11.2	10.855	12.21	9.65	10.925	13.125	13.74			3.495	3.72	3.455	1.685	4.67	5.075	10.49	4.22			12.01	8.715	14.595	3.425	7.865	8.435	8.31	11.895
	21	12.69	12.41	6.82		10.84	11.63	10.38	8.2	11.4		5.48	3.99	8.55	4.96	3.84	3.26	5.93	5.44	4.39		10.49	10.83	9.27	12.3	8.85	6.61	10.27	9.08	13.95	9.01
	Fig 5D	Veh_SD										Form_SD										Form_MD-1
		0.687301	0.669445	0.574684	0.709854	0.749638	0.488482	0.684204				0.880756	0.85115	0.768447	0.875088	1	0.809032	0.743093	0.947514			0.585	0.574286	0.567133	0.435744	0.639458	0.746475
	Fig 5D	Veh_SD										Form_SD										Form_MD-1
		-0.1	0.56	0.41	0.34	0.4	0.26	0.6	0.27			-0.34	-0.02	0.1	-0.62	-0.23	0.14	0.58	-0.27			0.216687	0.340449	0.213396	0.68	0.49	0.34
	Fig 5J
	Time (min)	Form_SD								Form_MD-5								Form_MD-4
	0	0	0	0	0	0	0	0	0	0	0	0	0	0	0	0	0	0	0	0	0	0	0	0	0
	5	61	90.96	74.48	94.79	43.93	58.82	66.04	81.9	59.24	76.4	96.92	57.92	38.24	54.84	51.44	87.2	58.91	85.89	80.02	83.62	129.97	46.95	120.68	108.86
	10	0	26.2	6.4	13.24	16.08	0	4.36	0	5	5.4	37.88	45.28	46.72	21.8	0	0	12.31	3	13	22.84	10.37	33.44	62.18	18.13
	15	16.88	0	51.44	29.76	24.72	61.9	32.68	44.52	8.92	0	35.56	23.64	8.08	7.48	50.2	2	6.6	9.06	13.53	23.54	0	0	3.53	19.4
	20	25.12	8	32.32	21.04	41.92	70.8	49.52	102.96	14.48	42.6	39.16	0	3.92	6.88	98.24	0	4	0	4.18	59.72	0	8.03	9.47	26.45
	25	78.56	78.56	47.36	46.4	74.24	80.72	57.6	30.16	30.12	59.72	58.16	72.28	2	19.92	70.72	11.04	50.5	4.13	16.53	41.45	21.59	11.21	60.97	108.98
	30	48.64	101.8	99.52	89.72	10.28	160	58.4	82.32	48.64	1.4	87.96	80.52	25	46.8	19.36	81.2	0	42.44	11.98	22.55	8.68	0	19.57	108.92
	35	83.48	112.28	36.04	43.28	22.48	115.2	96.16	53.48	42.96	49.72	51.02	75.32	44.16	33.72	63.12	98.2	0	6.43	1.31	0	52.66	67.07	52.26	59.23
	40	67.84	67.84	90.04	16.8	14.2	61.56	117.68	55.04	37.48	6.36	0	48	79	50.72	162.64	91.12	0	2.65	35.52	13.17	7.41	74.72	87.89	33.51
	45	112.48	148.92	54.08	44.96	0	147.28	138.96	76.16	47.48	0	40.24	22.8	77.44	45.64	48.32	113.52	0	17.29	26.34	44.77	34.45	43.76	70.25	107.41
	50	16.48	82.24	24	10.44	35.2	76.16	97.76	50.72	124.52	0	104.4	64.88	15.04	43.4	27.44	37.48	0	0	3.72	8.22	23.61	26.25	35.87	41.35
	55	0	0	117.04	65.52	0	105.68	150.8	64.44	31.6	0	2.64	120.92	10.64	13.28	59.28	115.44	0	0	0	0	13.06	25.37	0	26.86
	60	42.8	42.8	82.88	81.44	91.72	191.76	28.48	34.88	0	0	36.44	35.84	6.64	0	5.84	0	0	0	0	12.82	0	49.27	0	12.75
	Fig 5K	Contralateral mechanical hypersensitivity
	Time (days)	Veh_SD								Form_SD								Form_MD-4								Form_MD-5
	7	3.97	5	3.27	3.43	5	5	3.9	4.4	2.95	1.35	1.4	1.43	0.83	1.73	1	1.2	3.45	1.4	5	2.1	2.25	1.35	2.25	1.3	2.65	4.8	4.3	2	1.75	4.45	0.95	2.75
	14	4.25	4.2	5	4.53	3.85	3.6	5	4.65	1.05	1.15	1.75	1.57	2.1	1.7	5	0.95	2.45	1.6	1.43	1.7	1.35	1.3	2.13	2.7	2.2	1.8	1.65	1.4	2.63	1.5	1.9	2.07
	Fig 5K	Contralateral thermal hypersensitivity
	Time (days)	Veh_SD								Form_SD								Form_MD-4								Form_MD-5
	7	10.28	15	8.64	15	9.97	9.33	8.63	12.465	5.47	4.5533	3.59	4.4667	3.91	4.01	4.135	4.1467	3.385	4.0533	3.965	3.85	4.9133	5.045	3.1	4.9	13.63	4.39	5.5833	8.835	4.84	9.675	11.58	3.45
	14	9.425	11.2	10.855	12.21	9.65	10.925	13.125	13.74	3.495	3.72	3.455	1.685	4.67	5.075	10.49	4.22	3.675	3.255	4.37	5.12	3.7567	6.305	3.2367	3.54	5.495	3.72	5.1867	3.5333	4.0867	3.2467	4.385	4.025
	Fig 5G
	Time (min)	Form_SD								Form_MD-2								Form_MD-3
	0	0	0	0	0	0	0	0	0	0	0	0	0	0	0	0	0	0	0	0	0	0	0	0	0
	5	61	90.96	74.48	94.79	43.93	58.82	66.04	81.9	124.95	75.448	81.04	38.14	42.58	90.32	25.17	53.152	114.996	119.54	84.74	81.33	75.64	90.07	42.5	57.134
	10	0	26.2	6.4	13.24	16.08	0	4.36	0	15.434	3.894	37.61	8.84	11.53	18.9	0	1.832	33.4	24.002	40.96	22.78	3.928	14.152	14.01	46.02
	15	16.88	0	51.44	29.76	24.72	61.9	32.68	44.52	24.328	11.51	33.03	8.08	38.06	20.44	2.526	9.988	55.132	12.502	37.29	0	94.55	111.68	0	0
	20	25.12	8	32.32	21.04	41.92	70.8	49.52	102.96	12.308	10.716	79.31	13.41	24.66	1.52	16.53	6.696	62.056	51.644	76.17	0	41.94	121.74	0	9.346
	25	78.56	78.56	47.36	46.4	74.24	80.72	57.6	30.16	51.442	33.95	94	2.6	22.42	8.92	50.81	60.084	53.29	92.784	119.09	0	28.772	54.54	3.944	34.744
	30	48.64	101.8	99.52	89.72	10.28	160	58.4	82.32	38.41	56.23	126.66	24.5	35.1	69.68	62.544	52.836	31.252	110.26	7.72	0.28	45.918	88.58	0	41.632
	35	83.48	112.28	36.04	43.28	22.48	115.2	96.16	53.48	46.864	29.624	68.04	62.36	120.43	37.12	18.912	13.286	43.448	101.176	85.2	1.3	84.918	70.35	7.272	28.27
	40	67.84	67.84	90.04	16.8	14.2	61.56	117.68	55.04	53.964	19.274	122.32	8.62	10.58	56.52	76.676	72.744	85.194	12.636	118.6	0.22	16.636	64.65	7.406	27.202
	45	112.48	148.92	54.08	44.96	0	147.28	138.96	76.16	19.962	0	93.54	18.36	124.43	40.81	15.616	8.022	23.926	46.266	69.36	30.06	93.466	69.18	37.746	13.544
	50	16.48	82.24	24	10.44	35.2	76.16	97.76	50.72	47.652	0	56.88	0	17.32	11.94	50.566	59.436	78.51	0	89.33	11.22	17.336	73.15	13.356	66.028
	55	0	0	117.04	65.52	0	105.68	150.8	64.44	40.262	14.708	65.26	19.42	0	22.6	23.606	0	111.48	12.968	62.42	3.12	28.806	0	2.294	8.544
	60	42.8	42.8	82.88	81.44	91.72	191.76	28.48	34.88	30.124	0	62.42	13.99	38.41	9.23	35.86	0	119.54	97.844	52.25	1.03	31.684	77.37	0	0
	Fig 5H	Contralateral mechanical hypersensitivity
	Time (days)	Veh_SD										Form_SD										Form_MD-2										Form_MD-3
	7	3.97	5	3.27	3.43	5	5	3.9	4.4			2.95	1.35	1.4	1.43	0.83	1.73	1	1.2			3.2	5	2.35	3.45	1.75	5	5	4.9	5		3.95	3.15	2.2	3.13	4.4	5	3.75	2.65	3.9
	14	4.25	4.2	5	4.53	3.85	3.6	5	4.65			1.05	1.15	1.75	1.57	2.1	1.7	5	0.95			2.83	4.33	4.37	1.75	3.1	2.25	5	5	4.85		2.45	1.65	2.5	3.47	5	1.95	2.3	0.9	2.3
	21	4.33	4.57	2.13	2.4	5	4.22	3.13	4.63			2.6	2.35	1	2.45	2.25	1.2	3.45	1.5	2.4		1.85	4.55	4.2	2.95	4.45	4.95	4.43	5	5	4.5	2.6	4.47	1.23	4.53	3.3	2.4	2.4	2.4	3.95	1.45
	Fig 5I	Contralateral thermal hypersensitivity
	Time (days)	Veh_SD										Form_SD										Form_MD-2										Form_MD-3
	7	10.28	15	8.64	15	9.97	9.33	8.63	12.465			5.47	4.5533	3.59	4.4667	3.91	4.01	4.135	4.1467			9.1	10.08	10.88	9.65	6.31	9.65	11.4	9.89	10.36		15	8.48	10.19	10.79	8.81	12.08	9.33	12.14	7.6
	14	9.425	11.2	10.855	12.21	9.65	10.925	13.125	13.74			3.495	3.72	3.455	1.685	4.67	5.075	10.49	4.22			9.09	9.29	6.9	9.07	7.55	6.39	5.79	6.93	6.91		6.55	11.36	11.34	7.25	8.23	10.46	8.05	9.15	10.12
	21	12.69	12.41	6.82	10.84	10.38	8.2	11.4	11.63			5.48	3.99	8.55	4.96	3.84	3.26	5.93	5.44		4.39	5.31	10.13	7.09	6.84	7.07	5.89	5.53	9.32	8.45	9.09	9.53	11.19	8.33	9.01	10.18	9.99	14.86	14.22	10.02
	Fig 5M	Contralateral mechanical hypersensitivity
	Time (days)	Veh_SD										Form_SD										Form_MD-1
	7	3.8	5	4.43	3.67	4.73	4.83	3.25	3.83			1.05	1.83	1.55	1	1.03	1.4	2.35	1.6			1.35	4.35	2.2	3.35	2.75	2.1	2.45	2.6
	14	4.03	4.47	4.7	4	3.75	4.05	4.2	4			1.1	1.15	0.8	1.75	1.4	3	1.6	1.5			1.75	2.73	3.43	2.8	2.1	1.8	4.3	4.3
	21	5	5	5	3.4	4.45	4.15	4.35	3.6			1.35	3.9	1.3	1.6	1	1.5	1.8	1			2.1	2.25	2.55	2.7	4.8	2.25	2.95	4.75
	Fig. 4J	AUC
	Form_MD-1			Form_SD			Form_MD-5			Form_MD-4
	Mean	SEM	N	Mean	SEM	N	Mean	SEM	N	Mean	SEM	N
	936.8	230.9	71	2874	432.3	71	1956	385.7	71	1099	287.9	71
	Fig. 4G	AUC
	SD			MD-2			MD-3
	Mean	SEM	N	Mean	SEM	N	Mean	SEM	N
	2874	432.3	71	1683	329	71	1961	420.6	71
	Fig. 4I	AUC
	SD			SD			MD-2			MD-3
	Mean	SEM	N	Mean	SEM	N	Mean	SEM	N	Mean	SEM	N
	22.25	2.002	25	9.291	2.01	26	19.82	2.037	29	16.13	1.44	29

## Sheet: Fig 6
	Fig 6	Genes	Veh_SD						Form_SD						Form_MD-1						Veh_MD-1
	A	Sirt1	5.0403	3.94224	4.41305	4.9667	4.79249	4.26051	4.95023	4.90818	4.76778	4.26114	4.31739		5.70844	4.96794	5.21956	5.70401	6.17439	5.21176	5.73574	5.15043	5.2537	5.16503	5.96485
	D	Hmgcs2	0.478478	0.360515	0.23737	0.377512	0.207082	0.468039	0.145608	0.456877	0.431479	0.69046	0.486335		0.561554	0.688201	0.42365	0.460278	0.511466	0.490657	1.15453	0.864905	0.89024	0.69227	0.531877	0.743246
	H	Prkaa1	23.4039	21.1069	24.098	23.1393	23.1202		26.9508	22.5117	23.2347	22.8201	20.2666		23.7585	24.821	24.8016	23.5483	23.8648		23.531	25.5024	24.37	27.0657	28.3248
	H	Prkag1	7.13784	6.42468	7.78702	7.18992	7.67441	8.52101	7.87689	8.06676	7.85798	7.99805	5.77123		7.49843	7.22393	7.95698	8.29915	7.21168	8.02914	9.59415	7.74304	7.95394	9.79646	9.67461
	Fig 6	Metabolites	Veh_SD										Form_SD										Form_MD-1								Veh_MD-1
	E	β-hydroxybutyrate	1.53406	1.42554	1.91243	1.79507	1.18037	2.08126	1.70915	1.47902	1.49834	1.43247	1.92962	1.86174	1.07487	1.64295	1.59003	1.64312	1.17333	1.4544	2.12498		2.73664	1.93516	2.20471	2.06985	2.32277	1.74826	1.5185	2.20715	2.65345	1.89255	2.08866	1.66711	1.79788	3.15741	2.88265
	Fig 6		Veh_SD				Form_SD				Form_MD-1				Veh_SD
	C	SIRT1	1	0.992343	1.0656	1.19743	0.307638	0.404274	0.472789	0.334888	1.17253	1.44841	1.39979	1.25999	1.53318	1.2374	1.41141	1.28681
	G	AMPK	1	1.05349	0.836684	1.00151	1.0575	1.52812	1.47808	1.34978	1.27413	1.34396	1.88452	2.38702	0.874506	0.84254	0.974926	0.882125
	F	p-AMPK/AMPK	1	0.892215	0.94676	1.07366	0.414815	0.428613	0.32567	0.141926	0.585821	0.642154	0.977432	0.837689	1.85896	1.34857	1.17493	1.22987
	Fig. 6J	Contralateral mechanical hypersensitivity - SRT2104
	Time (days)	Veh_SD										Form_SD										Form_SRT2104
	7d	5	4.95	4.55	4.33	3.83	4.75	3.33	2.83			1.8	0.9	1.9	1.47	2.95	1.7	2.57	2.45			3.63	4.17	3.37	3.6	4.6	4.1	4.07	3.9
	14d	3.2	4.45	5	2.75	4.6	2.87	4.1	4			0.77	2.03	2.1	2.03	1.95	2.85	1.8	1.65			3.67	4.75	2.6	2.73	3.7	4.95	3.6	4.75
	Fig. 6J	Contralateral thermal hypersensitivity - SRT2104
	Time (days)	Veh_SD										Form_SD										Form_SRT2104
	7d	10.12	9.12	10.3	12.18	10.9	9.8	10.5	10.8			6.52	3.93	3.18	4.39	8.99	3.92	6.03	4.67			12.08	12.11	9.62	9.84	6.55	8.59	9.52	10.75
	14d	10.16	10.54	8.5	11.11	14.22	7.83	11.86	12.32			3.18	4.23	5.14	4.05	1.86	8.77	7.01	4.28			11.35	10.49	8.51	11.81	9.54	9.93	9.96	8.8
	Fig. 6K	Contralateral mechanical hypersensitivity - Metformin
	Time (days)	Veh_SD										Form_SD										Form_SRT2104
	7d	3.85	4.3	4.05	4	3.55	4.6					2	0.85	1	1.2	1.55	0.85	2.8				2.47	2.67	5	1.7	4.2	4.03	3.3
	14d	4.03	3.35	3.65	5	3.4	4.8					0.55	1.4	1.15	0.4	1.5	3.05	1.5				2.65	4.7	5	3.35	1.9	2.27	4.37
	Fig. 6K	Contralateral thermal hypersensitivity - Metformin
	Time (days)	Veh_SD										Form_SD										Form_SRT2104
	7d	10.31	8.63	13.49	11.51	12.16	9.97					5.52	4.16	4.38	3.52	4.41	3.84	8.12				8.13	9.91	10.01	9.51	11.48	10.05	9.06
	14d	9.96	11.41	7.25	8.03	13.12	12.72					3.48	4.58	2.83	4.51	6.3	3.41	6.3				10.69	8.75	8.43	6.86	7.91	12.04	10.53

## Sheet: Fig 7
		Fig 7G	Mechanical hypersensivity
		Time (days)	MD-1										SD
		Contra	4.35	4.45	5	2.47	3.13	4.05	4.5	5	4.75	2.7	4.85	4.6	4.2	3.07	3.55	5	5	2.45	5	3.65
		1	2.55	2.1	1.37	2.27	1.75	2.9	1.7	2.2	2.05	3.25	1.05	1.15	1.35	2.85	0.6	0.6	1.5	0.85	1.5	0.95
		2	5	4.95	4.25	2.7	2	2.55	1.55	2.4	2.45	2.25	1.2	0.7	0.65	1.55	1.57	0.6	1.67	0.63	1.23	1.55
		3	4.3	4.05	3.73	3.13	3.97	4.25	4.5	3.6	2.3	4.5	1.85	1.45	2.2	1.93	2.3	0.85	1.65	1.5	1.25	2.6
		4	2.87	2.87	5	4.53	2.8	3.37	4.15	4.9	4.6	4.47	2.65	1	1.6	1.6	1.55	1.9	1.3	1.73	2.33	2.8
		5	4.75	4.03	4.1	3.6	1.8	3.5	5	5	2.2	3.45	2.23	2.8	1	1.27	3.55	1.15	2.2	1.35	1.7	1.95
		6	4.57	3.43	4.53	4.35	3.1	4.2	4.8	4.5	3.7	3.2	2.65	0.7	2.45	1.9	1.87	1.15	0.83	1.2	2.5	1.5
		14	4.57	3.43	4.53	4.35	3.1	4.2	4.8	4.5	3.7	3.2	4.05	4.55	2.6	3.05	5	3.7	4.73	3.2	5	5
		Fig 7H	Thermal hypersensivity
		Time (days)	MD-1										SD
		Contra	11.687	9.35	10.78	12.115	10.875	12.355	14.935	10.985	9.345	8.4733	10.615	9.615	11.72	9.715	12.13	11.645	12.305	11.5	10.285	11.393
		1	2.65	4.24	3.31	4.16	6.75	3.19	3.38	2.55	7.41	6.84	3.69	1.53	1.75	3.29	2.55	1.26	1.97	2.8	4.12	3.98
		2	2.73	4.66	5.27	4.24	2.98	14.33	5.52	6.4	10.1	13.83	5.05	1.97	2.62	3.59	2.59	2.64	4.16	4.52	4.76	4.4
		3	4.06	7.42	14.22	8.22	9.38	15	8.51	13.46	8.48	10.03	3.82	1.61	5.94	6.09	4.52	2.3	2.49	3.57	3.52	11.71
		4	13.59	11.7	10.79	8.76	9.59	12.76	11.4	12.15	8.72	9.28	2.16	2.74	5.79	4.78	4.91	6.35	5.59	8.7	3.14	5.66
		5	15	12.11	12.1	13.03	7.42	12.48	10.34	9.49	6.4	9.43	3.46	2.08	3.75	5.89	8.81	3.62	6.07	4.45	5.11	8.09
		6	14.01	11.31	11.56	10.92	11.73	10.75	8.25	10.26	8.97	12.01	6.42	3.37	4.16	5.82	4.76	7.06	6.7	4.8	4.11	5.12
		14	15	11.08	14.76	10.53	7.58	9.49	9.37	10.91	9.97	11.78	8.72	15	12.92	11.71	11.84	11.71	10.95	14.43	9.54	10.76
		Fig 7B	Mechanical hypersensivity
		Time (days)	SD										MD-1
		Contra	4.13	3.63	3.63	4.3	3.73	4.47	3.63	4.9	4.33	3.7	5	3.3	5	5	3.4	4.2	4.65	3.95	3.75	4.2
		7	0.57	1.03	1.1	0.8	1.7	2.25	1	1.23	2.37	1.17	1.7	4.45	2.05	3.1	3.4	3.07	2.35	2.2	1.55	1.73
		14	2.13	1.47	0.75	1.13	2.65	0.97	2.5	1.93	1.47	2.33	2.33	3.25	4.6	2.5	3.15	2.9	3	1.95	3.55	3.15
		21	4.5	1.7	0.85	1.2	1.23	0.85	2.47	2.6	1.53	1.2	3.55	1.83	3.57	2.25	2.33	2.63	4.55	2.6	3.93	4.25
		Fig 7C	Thermal hypersensivity
		Time (days)	SD										MD-1
		Contra	6.235	11.91	7.315	12.795	11.513	10.255	10.37	11.78	8.71	10.197	11.12	7.505	10.48	9.47	10.47	8.955	10.74	11.46	11.445	10.795
		7	5.45	4.5	7.74	4.68	5.67	3.69	3.18	3.66	3.74	3.98	6.45	4.64	12.74	8.01	8.29	8.69	12.57	6	5.63	13.17
		14	3.31	2.77	3.77	4.34	5.84	6.16	5.16	4.14	4.1	3.82	7.86	14.05	8.52	9.19	8.07	13.27	5.92	6.57	8.57	11.6
		21	3.55	1.83	3.57	2.25	2.33	2.63	4.55	2.6	3.93	4.25	8.01	11.74	11.16	10.12	11.31	10.11	11.12	8.83	10.1	8.99
		Fig 7D	Mechanical hypersensivity
		Time (days)	MD-1								SD
		Contra	4	4.7	5	4.65	4.75	4	5	5	4.4	4.85	5	3.57	4.6	3.35	3.2	4.8
		7	3.25	2.6	3.2	2.8	2.7	2.57	4.2	2.77	0.95	0.95	0.6	1.65	1.05	1.05	1.15	1
		14	3.5	2.15	3.9	2.8	4.1	4.5	3.6	3.2	1.1	1.17	0.9	1.17	1.2	1.57	1.4	1.15
		21	4.45	2.05	3.45	3.4	3.93	2	3.6	1.55	1.45	1.15	1.65	1.65	1.47	1.95	0.65	1.5
		Fig 7E	Thermal hypersensivity
		Time (days)	MD-1								SD
		Contra	14.13	10.44	8.38	11.92	9.58	14.15	11.14	10.85	12.12	12.39	11.19	9.77	12.76	10.73	8.84	8.62
		7	6.81	10.59	9.5	8.02	8.01	5.84	11.89	5.07	3.65	1.65	2.66	2.51	2.48	2.47	2.63	2.22
		14	10.71	9.57	9.55	8.34	8.35	10.44	8.79	6.91	1.56	3.05	5.49	3.56	2.52	3.74	4.39	3.52
		21	6.78	12.26	6.62	7.59	7.6	7.36	10.33	8	5.51	3.16	5.17	4.33	3.3	3.08	3.21	2.41
		Fig 7I	Thermal hypersensivity
		Time (hours)	MD-1										SD
		Contra	11.687	9.35	10.78	12.115	10.875	12.355	14.935	10.985	9.345	8.4733	10.615	9.615	11.72	9.715	12.13	11.645	12.305	11.5	10.285	11.393
		1h	7.67	3.12	10.08	4.94	4.59	5.2	5.73	8.57	4.55	7.84	3.42	2.74	3.51	3.04	3.34	2.75	4.33	4.43	3.76	7.93
		3h	8.93	10.33	10.62	9.47	4.73	9.89	8.84	8.8	11.64	12.72	4.03	2.69	4.68	3.51	2.1	4.71	5.71	5.49	4.02	5.36
		6h	9.81	11.22	10.62	9.06	8.1	12.94	8.74	11.56	12.71	10.36	3.5	6.05	5.05	4.42	5.99	6.87	5.54	6.75	3.77	4.4
		Fig 7L	Mechanical hypersensivity
		Time (days)	SD										MD-1
		0	4.5	4.93	5	4.05	3.85	3.2	4.3	4.1	4.3	4.1	4.35	5	3.73	5	4.05	5	4.2	3.85	4.6	3.3
		7	0.9	0.9	1	1.25	1.3	0.9	1.13	1	0.8	1.4	2.1	2.25	1.65	2.5	2.1	3.3	1.75	2.6	1.5	3.45
		14	1.37	1.43	1.17	1.17	1.1	1.2	1.4	0.9	1.1	1.37	0.6	1.5	1.1	1.7	1.75	1.5	1.8	1.25	1.1	2.1
		21	1.75	1.45	2.05	1.1	1.35	1.05	1.1	1.1	1.9	0.7	2.15	0.87	1.25	1.63	1.5	1.5	1.8	1.9	1.3	1.4
		Fig 7M	Thermal hypersensivity
		Time (days)	SD										MD-1
		0	15	13.3	15	9.39	11.4	9.1	14.99	11.63	14.95	6.23	13.17	12.81	14.41	9.45	9.65	10.05	9.85	13.19	10.9	9.11
		7	2.8	4.93	1.92	2.89	1.99	2.27	1.79	2.1	2.81	2.46	4.49	5.59	5.61	2.86	3.42	3.98	7.66	3.24	4.89	5.52
		14	3.13	3.83	3.47	1.91	2.94	3.07	2.48	2.86	3.84	3.02	4.21	2.75	2.56	2.65	2.91	4.33	2.3	3.38	3.21	4.44
		21	2.16	3.17	2.61	1.92	2.54	2.64	2.58	3.04	4.05	2.43	4.91	3.14	4.15	3.23	3.15	1.5	1.8	1.9	1.3	1.4
		Fig 7J	Healing score
		Time (days)	SD										MD-1
		0	0	0	0	0	0	0	0	0	0	0	0	0	0	0	0	0	0	0	0	0
		1	1	4	2	0	0	0	3	2	0	1	1	4	2	3	3	3	1	5	2	2
		2	1	2	2	0	1	0	1	0	1	2	3	2	2	2	2	2	1	5	1	2
		4	1	1	0	0	1	1	1	0	0	0	4	2	2	0	1	2	2	3	1	1
		7	1	0	0	1	1	1	0	0	0	0	4	2	1	0	1	2	2	1	2	1

## Sheet: Suppl Fig S1
							Fig S1B
							Genes	Log2 FC
			Fig S1A				Cs	-0.2094
			Genes	Log2 FC			Aco1	-0.113859
			Hk3	0.486119			Aco2	-0.20983
			Gck	0.505501			Ogdh	-0.447714
			Pfkfb2	0.249626			Ogdhl	-0.286426
			Aldob	0.600498			Sdha	-0.0904471
			Eno1	0.130862			Dlat	-0.201311
			Eno1b	0.154437			Pink1	-0.240429
			Eno3	0.0781751			Uqcrc1	-0.25692
			Ldha	0.205738			Uqcrq	0.52
			Ldhb	0.254729			Ndufa1	-0.1029
			Ldhd	0.210401			Sdhb	0.375888
			Tpi1	0.191692			Sdhd	0.32315
							Atp5l	-0.23089
							Cox6c2	-0.74056
		Fig S1		Veh_SD (Ion count)										Form_SD (Ion count)
		C	G6P	1.04417e+06	969673	1.374e+06	438355	396889	865395	1.25366e+06	716779			724596	1.48865e+06	1.29856e+06	2.36596e+06	881898	1.25031e+06	2.42818e+06	1.14998e+06
		C	F6P	8.49513e+06	9.04095e+06	3.63975e+06	2.92346e+06	8.60547e+06	1.04496e+07	6.22302e+06				1.35789e+07	1.15204e+07	2.0056e+07	7.32195e+06	1.1948e+07	2.15955e+07	9.41162e+06
		C	F1,6P	447858	1.11384e+06	1.14114e+06	427566	733058	419372	852828	921009	681436		1.53241e+06	886693	2.64151e+06	524283	1.91848e+06	1.36249e+06	325749
		C	DHAP	1.10469e+06	549722	1.09012e+06	677157	819165	1.02218e+06	475135	1.09869e+06	1.29345e+06		917414	1.14913e+06	893382	1.33495e+06	1.30405e+06	1.47181e+06	1.39897e+06	772933	751241
		C	PEP	2216.62	1395.6	1897.68	2056.48	1257.78	1144.35	2340.81				3564.26	1125.93	8629.63	5672.42	3792.84	2084.38	1828.68	4841.25
		C	Pyr	1.99632e+06	2.42039e+06	2.45551e+06	2.19789e+06	2.67685e+06	1.96186e+06	2.66866e+06				2.54672e+06	2.33181e+06	2.62478e+06	2.32357e+06	3.053e+06	2.60172e+06	2.96791e+06
		C	Lac	4.31276e+07	5.6906e+07	5.6015e+07	4.50481e+07	4.78041e+07	3.77507e+07	3.21534e+07	4.71973e+07			5.98708e+07	57338628	4.84062e+07	48046236	5.00455e+07	5.55714e+07	5.73328e+07	4.9196e+07	5.40275e+07
		D	Citrate	3.24997e+07	1.89282e+07	2.62651e+07	2.93692e+07	3.0222e+07	3.32276e+07	2.45472e+07	2.46038e+07	1.82336e+07		1.76514e+07	2.30643e+07	2.41174e+07	1.36203e+07	2.36074e+07	2.76291e+07	1.80339e+07	2.99181e+07	2.39923e+07
		D	Isocitrate	2.39495e+06	3.3045e+06	1.82423e+06	2.49358e+06	2.70219e+06	2.86755e+06	3.13283e+06	2.88193e+06	2.23994e+06	2.02127e+06	2.33333e+06	1.87153e+06	1.79086e+06	2.53719e+06	2.12838e+06	1.45122e+06	2.2987e+06	2.47618e+06	1.96186e+06	2.65202e+06
		D	Succinate	2.09254e+07	3.00786e+07	3.43016e+07	2.70729e+07	2.29649e+07	2.00697e+07	2.12926e+07				7.51305e+06	1.87958e+07	1.34836e+07	2.62229e+07	22678804	1.62904e+07	1.06123e+07
		D	Fumarate	1.0871e+07	1.0415e+07	1.28408e+07	1.26235e+07	10710458	10107278	11203406	1.12359e+07	1.2006e+07		1.13692e+07	1.04881e+07	8.71296e+06	9.59714e+06	1.10757e+07	9.93637e+06	1.08453e+07	10336535	11410278

## Sheet: Suppl Fig S2
		Fig S2		Veh_SD-1 (Ion count)										Veh_MD-1 (Ion count)
		A	Glycine	1.55904	1.55904	1.55904	1.55904	1.55904	1.55904	1.55904	1.55904	1.55904	1.55904	1.55904	1.55904	1.55904	1.55904	1.55904	1.55904	1.55904
		A	Serine	1864154	2127897	2773279	1425086	1987770	2.00325e+06	1728282	2551818	1840037	1913596	1943632	1851592	1576781	2523151	2027959	2249851	2.01705e+06
		B	Phenylalanine	28843430	31673140	41315370	25780310	34837180	44294630	35961210	26877260	44724780	53935030	44448260	42510840	28741480	40191710	36245100	33997760	45151970
		B	Phenylpyruvate	641832	669491	309043	704061	604133		970446	943132	1226383		1133829	1241111	761096	504403	2219411	1022837	1466656
		C	Indole-3-pyruvate	1.65039	1.59825	1.00303	1.34272	1.53744	3.52291	2.26115	2.13799	3.69495	2.86858	3.9015	3.56011	2.84268	2.76838	4.445	3.16155	4.35305
		C	Indole-3-acetamide	0.998738	0.886115	1.12048	0.754483	0.766644	1.60551	1.19966	0.961533	1.7878	1.60121	1.7646	1.51686	1.61015	1.29011	2.29133	1.63178	1.6047
		C	Formylkynurenine	0.342055	0.43106	0.370653	0.319732	0.32083	0.550296	0.679564	0.477544	0.337215	0.482	0.591289	0.714156	0.381447	0.534246	0.695258	0.47337	0.541117
		C	Kynurenic acid	12.15	12.0599	5.01534	9.50551	12.4876	6.81791	13.7154	11.4325	8.32654	10.9742	26.2588	39.5125	45.788	30.844	43.1211	24.6125	30.1186
		C	5-Hydroxytryptophan	1.33133	1.18999	1.29644	0.660607	1.28916	1.33722	1.89555	1.38922	1.81367	1.78604	2.0614	2.36716	1.30738	2.0618	2.47074	1.43666	2.44084
		D	4-hydroxyphenylpyruvate	93382	101714	35138.2	92072.7	78347.7		126146	103121	128705	168151	143024	169252	95223.1		182215	122027	181264
		E	Methionine	16335000	5951560	4824950	4605740	12817250	9080490	7049180	4550890	1.18079e+07	11020220	10999380	1.05665e+07	7729150	5685850	7264520	12438370	14765810
		E	Cystathionine	487.046	1011.16	1218.75	402.149	453.443	1008.22	945.612	1524.44	485.798	571.927	864.553	105.277	892.837	1554.52	438.046	707.435	692.191
		E	5'-Methylthioadenosine	10747.7	5149.64	13772.4	5669.47	3746.24	8828.76	5055.7	3622.59		10519.1	11335.4	12675.9	13014.5		7866.49	10899.8	17650
		F	Cysteine-s-sulfate	31933.2	43297.1	9103.95	11523	17347.2	10291.7	2635.73	8989.66	19228.9	12252.2	33891.8	15111.1	8654.68	33015	11989.2	10274.3	14882.9
		F	N-Acetylphenylalanine	176583	73412.1	118061	352628	161093	228089	162954	90880.5	182550	311416	133206	141771	187078	98666.7	188092	156551	215923
		F	Cystine	222667	480271	245043	92365.1	207290	119148	93000.5	476423	61997.8	266505	193498	155081	90199.1	208419	84802.1	245848	311735

## Sheet: Suppl Fig S3
	A	Veh_SD-1										Veh_MD-1
	Serine (Ion count)	6.63744e+06	6.78954e+06	7.01695e+06	6.03708e+06	6.37634e+06	6.92855e+06	6.99346e+06	6.78101e+06	5.86187e+06	5.61512e+06	7.81646e+06	8.8528e+06	7.44953e+06	1.19047e+07	7.219e+06	6.29365e+06	5.55378e+06
	Oleic acid (Ion count)	62958400	88106200	1.05213e+08	66365500	94485900	56895500	131059900	52167500			58087926	1.31126e+08	33388384	103450200	39089160	28663571	35618823
	Erucic acid (Ion count)	3216623	4146210	4436817	1085465	2521831	4206396	2013000				2.27232e+06	4.67571e+06	1.31343e+06	3.72373e+06	1.36393e+06	988119	1.2095e+06
	PEA (ng/mg)	0.78584	0.928342	0.729321	0.927161	0.910601	0.760268					0.944114	1.54398	1.83323	1.34522	0.941645
	Alanine (Ion count)	15400733	1.4629e+07	1.53477e+07	1.4875e+07	1.42857e+07	1.52702e+07	1.47018e+07	1.37538e+07	1.47512e+07		1.4571e+07	1.47408e+07	14586706	1.45405e+07	1.35681e+07
	Valine (Ion count)	168840811	231685001	195879735	153794113	124770643	2.23473e+08	228997102	181629410			230840996	2.20833e+08	260583519	2.58938e+08	292767269	163872978	226462158
	Threonine (Ion count)	661294	565430	711417	620466	725558	721456	647102	585334	684544	747996	1.15622e+06	1.36418e+06	1.13452e+06	2.02314e+06	1.26274e+06	1.11828e+06	1.13253e+06
	Proline (Ion count)	776063	822706	729868	683199	569932	721678	776743	760892	815225	724174	794666	2.0897e+06	885710	1.91035e+06	968161	923955	841892
	Serine (Ion count)	6.63744e+06	6.78954e+06	7.01695e+06	6.03708e+06	6.37634e+06	6.92855e+06	6.99346e+06	6.78101e+06	5.86187e+06	5.61512e+06	7.81646e+06	8.8528e+06	7.44953e+06	1.19047e+07	7.219e+06	6.29365e+06	5.55378e+06
	Isoleucine (Ion count)	552230	658667	594501	604697	536591	769477					870894	961358	723126	811207	684125	790370	909919
	Tyrosine (Ion count)	1.22214e+07	9.70694e+06	1.18563e+07	1.34504e+07	5.93839e+06	1.14923e+07	1.20358e+07	1.23837e+07	1.30671e+07	1.12633e+07	1.03688e+07	12830643	1.14427e+07	1.60548e+07	1.1831e+07	1.20699e+07	9.49918e+06
	Methionine (Ion count)	242547	214749	418298	225129	402617	267724	202168				202218	271193	193646	280422	184147	211080	199769
	Tryptophan (Ion count)	4.4978e+06	4.79769e+06	4.79435e+06	4.03871e+06	2.77136e+06	4.52345e+06	6.72345e+06	3.20371e+06			5.02681e+06	5.79736e+06	3.66858e+06	5.97483e+06	4.58666e+06	4.24618e+06	3.83369e+06
	Phenylalanine (Ion count)	1.08191e+07	9797397	1.75343e+07	1.26799e+07	1.12986e+07	1.39091e+07	1.81872e+07	8.1137e+06	2.03306e+07	1.13168e+07	1.25203e+07	1.76415e+07	9.66104e+06	1.8217e+07	1.11337e+07	9.72437e+06	5.39353e+06
	B	Veh_SD-1 (Ion count)										Veh_MD-1 (Ion count)
	G6P	1.04417e+06	969673	1.374e+06	438355	396889	865395	1.25366e+06	716779			994621	2.0969e+06	774411	2.03273e+06	846532	601553	513222
	F6P	8.49513e+06	9.04095e+06	3.63975e+06	2.92346e+06	8.60547e+06	1.04496e+07	6.22302e+06				9.35673e+06	1.9908e+07	7.12391e+06	1.74109e+07	5.47244e+06	5.34473e+06	4.69362e+06
	DHAP	1.10469e+06	549722	1.09012e+06	677157	819165	1.02218e+06	475135	1.09869e+06			827291	903881	1.37449e+06	917180	1.34549e+06	1.10367e+06	982891
	PEP	2216.62	1395.6	1897.68	2056.48	1257.78	1144.35	2340.81				2288.03	968.798	2669.72	2186.17	1155.1	4361.88
	Pyruvate	1.99632e+06	2.42039e+06	2.45551e+06	2.19789e+06	2.67685e+06	1.96186e+06	2.66866e+06				2.70274e+06	2.26985e+06	2.38366e+06	2.27778e+06	2.17349e+06	3.4824e+06	2.09843e+06
	Lactate	4.31276e+07	5.6906e+07	5.6015e+07	4.50481e+07	4.78041e+07	3.77507e+07	3.21534e+07	4.71973e+07			54222794	5.2542e+07	5.11166e+07	3.81214e+07	5.1729e+07	7.12731e+07	5.08346e+07
	Citrate	3.24997e+07	1.89282e+07	2.62651e+07	2.93692e+07	3.0222e+07	3.32276e+07	2.45472e+07	2.46038e+07			1.84012e+07	2.54723e+07	2.33466e+07	3.46602e+07	3.26859e+07	2.78359e+07	3.20104e+07
	Isocitrate	2.39495e+06	3.3045e+06	1.82423e+06	2.49358e+06	2.70219e+06	2.86755e+06	3.13283e+06	2.88193e+06	2.23994e+06	2.02127e+06	1.86877e+06	2.23419e+06	2.18334e+06	3.43834e+06	2.71821e+06	2.84122e+06	2.72528e+06
	Succinate	2.09254e+07	3.00786e+07	3.43016e+07	2.70729e+07	2.29649e+07	2.12926e+07	2.00697e+07				2.11788e+07	7.73085e+06	3.10583e+07	9.78647e+06	24240080	3.45544e+07	2.47593e+07
	Fumarate	1.0871e+07	1.0415e+07	1.28408e+07	1.26235e+07	10710458	10107278	11203406	1.12359e+07	1.2006e+07		1.00652e+07	9.6565e+06	1.08217e+07	9.94638e+06	1.16959e+07	1.22932e+07	1.01212e+07

[truncated: 16 more sheets: Suppl Fig S4, Suppl Fig S5, Suppl Fig S6, Suppl Fig S7, Suppl Fig S8, Suppl Fig S9, Suppl Fig S10, Suppl Fig S11, Suppl Fig S12, Suppl Fig S13, Suppl Fig S14, Suppl Fig S15, Suppl Fig S16, Suppl Fig S17, Suppl Fig S18, Suppl Fig S19]
